# Supplementary material for: RES-Seq—a barcoded library of drug-resistant Leishmania donovani allowing rapid assessment of cross-resistance and relative fitness
Source: mBio. 2023 Nov 6;14(6):e01803-23. doi: 10.1128/mbio.01803-23 (PMC10746238; doi:10.1128/mbio.01803-23)
Supplement: Extended dataset I — Composite data sets and data processing for proof-of-concept library screens. [file mbio.01803-23-s0002.xlsx]

## Sheet: Library growth
																		0	No inhibitor		Day	0	0	2	3	3	3	6	6	6	9	9	9	9	9	9	9	9	9	9	9	9	9	9	9	9	9	9	9
																		0.1			Cumulative density (x10^5/ml)	1	1	38	262	262	262	69430	69430	69430	22495320	22495320	22495320	22495320	22495320	22495320	22495320	22495320	22495320	22495320	22495320	22495320	22495320	22495320	22495320	22495320	22495320	22495320	22495320
																	1	0.5	DDD01542111 - 3x		Day	0	0	2	3	3	3	6	6	6	9	9	9	9	9	9	9	9	9	9	9	9	9	9	9	9	9	9	9
																	1.1				Cumulative density (x10^5/ml)	1	1	20	145	145	145	23925	23925	23925	5.4549e+06	5.4549e+06	5.4549e+06	5.4549e+06	5.4549e+06	5.4549e+06	5.4549e+06	5.4549e+06	5.4549e+06	5.4549e+06	5.4549e+06	5.4549e+06	5.4549e+06	5.4549e+06	5.4549e+06	5.4549e+06	5.4549e+06	5.4549e+06	5.4549e+06
																	1.5	1	DDD01542111 - 10x		Day	0	0	2	3	4	4	6	7	7	9	10	10	10	10	10	10	10	10	10	10	10	10	10	10	10	10	10	10
																	1.6	1.1			Cumulative density (x10^5/ml)	1	1	14	60	310	310	8680	57350	57350	2523400	10323000	10323000	10323000	10323000	10323000	10323000	10323000	10323000	10323000	10323000	10323000	10323000	10323000	10323000	10323000	10323000	10323000	10323000
																	2		DDD01716002 - 3x		Day	0	0	2	3	4	4	4	7	7	9	10	10	10	10	10	10	10	10	10	10	10	10	10	10	10	10	10	10
																	2.1				Cumulative density (x10^5/ml)	1	1	21	76	420	420	420	40320	40320	766080	7862400	7862400	7862400	7862400	7862400	7862400	7862400	7862400	7862400	7862400	7862400	7862400	7862400	7862400	7862400	7862400	7862400	7862400
																	2.5	2	DDD01716002 - 10x		Day	0	0	2	3	4	4	4	7	7	9	10	10	10	10	10	10	10	10	10	10	10	10	10	10	10	10	10	10
																	2.6	2.1			Cumulative density (x10^5/ml)	1	1	4.75	20	110	110	110	10010	10010	270270	1201200	1201200	1201200	1201200	1201200	1201200	1201200	1201200	1201200	1201200	1201200	1201200	1201200	1201200	1201200	1201200	1201200	1201200
																	3		DDD01012248 - 3x		Day	0	0	2	3	4	4	6	7	7	9	10	10	10	10	10	10	10	10	10	10	10	10	10	10	10	10	10	10
																	3.1				Cumulative density (x10^5/ml)	1	1	13	45	350	350	15050	141750	141750	6378750	49612500	49612500	49612500	49612500	49612500	49612500	49612500	49612500	49612500	49612500	49612500	49612500	49612500	49612500	49612500	49612500	49612500	49612500
																	3.5	3	DDD01012248 - 10x		Day	0	0	2	3	4	4	6	7	7	9	10	10	10	10	10	10	10	10	10	10	10	10	10	10	10	10	10	10
																	3.6	3.1			Cumulative density (x10^5/ml)	1	1	7	40	285	285	12540	101175	101175	5463450	42999375	42999375	42999375	42999375	42999375	42999375	42999375	42999375	42999375	42999375	42999375	42999375	42999375	42999375	42999375	42999375	42999375	42999375
																	4		DDD00107332 - 3x		Day	0	0	2	3	4	4	4	7	7	9	10	10	10	10	10	10	10	10	10	10	10	10	10	10	10	10	10	10
																	4.1				Cumulative density (x10^5/ml)	1	1	6	35	175	175	175	63000	63000	2016000	18900000	18900000	18900000	18900000	18900000	18900000	18900000	18900000	18900000	18900000	18900000	18900000	18900000	18900000	18900000	18900000	18900000	18900000
																	4.5	4	DDD00107332 - 10x		Day	0	0	2	3	4	4	6	7	7	9	10	10	10	10	10	10	10	10	10	10	10	10	10	10	10	10	10	10
																	4.6	4.1			Cumulative density (x10^5/ml)	1	1	5.5	36	165	165	6435	43725	43725	1967625	12243000	12243000	12243000	12243000	12243000	12243000	12243000	12243000	12243000	12243000	12243000	12243000	12243000	12243000	12243000	12243000	12243000	12243000
																	5		GSK2920487A - 3x		Day	0	0	2	3	4	4	4	7	7	9	10	10	10	10	10	10	10	10	10	10	10	10	10	10	10	10	10	10
																	5.1				Cumulative density (x10^5/ml)	1	1	13.75	70	330	330	330	23430	23430	866910	5.50605e+06	5.50605e+06	5.50605e+06	5.50605e+06	5.50605e+06	5.50605e+06	5.50605e+06	5.50605e+06	5.50605e+06	5.50605e+06	5.50605e+06	5.50605e+06	5.50605e+06	5.50605e+06	5.50605e+06	5.50605e+06	5.50605e+06	5.50605e+06
																	5.5	5	GSK2920487A - 10x		Day	0	0	2	2	4	4	6	6	6	9	10	10	10	13	13	13	13	13	13	13	13	13	13	13	13	13	13	13
																	5.6	5.1			Cumulative density (x10^5/ml)	1	1	4	4	24	24	370	370	370	23513.5	79729.7	79729.7	79729.7	8.50556e+06	8.50556e+06	8.50556e+06	8.50556e+06	8.50556e+06	8.50556e+06	8.50556e+06	8.50556e+06	8.50556e+06	8.50556e+06	8.50556e+06	8.50556e+06	8.50556e+06	8.50556e+06	8.50556e+06
																	6		DDD85646 - 3x		Day	0	0	2	3	4	4	6	6	6	9	10	10	10	10	10	10	16	16	16	16	16	16	16	16	16	16	16	16
																	6.1				Cumulative density (x10^5/ml)	1	1	8.5	10	26	26	215	215	215	5581.4	29767.4	29767.4	29767.4	29767.4	29767.4	29767.4	6.20155e+06	6.20155e+06	6.20155e+06	6.20155e+06	6.20155e+06	6.20155e+06	6.20155e+06	6.20155e+06	6.20155e+06	6.20155e+06	6.20155e+06	6.20155e+06
																	6.5	6	DDD85646 - 10x		Day	0	0	2	3	3	3	3	3	3	3	3	3	3	3	3	3	3	3	3	3	3	3	3	3	3	3	3	3
																	6.6	6.1			Cumulative density (x10^5/ml)	1	1	5.5	2	2	2	2	2	2	2	2	2	2	2	2	2	2	2	2	2	2	2	2	2	2	2	2	2
												Select number for drug to plot	1
													DDD01542111					Data for the small graph
																			3	4	5	6	7	8	9	10	11	12	13	14	15	16	17	18	19	20	21	22	23	24	25	26	27	28	29	30	31	32	33
1	DDD01542111							2111 (3x)			1 - DDD01542111
2	DDD01716002							2111 (10x)			2 - DDD01716002						1		No inhibitor		Day	0	0	2	3	3	3	6	6	6	9	9	9	9	9	9	9	9	9	9	9	9	9	9	9	9	9	9	9
3	DDD01012248										3 - DDD01012248										Cumulative density (x10^5/ml)	1	1	38	262	262	262	69430	69430	69430	22495320	22495320	22495320	22495320	22495320	22495320	22495320	22495320	22495320	22495320	22495320	22495320	22495320	22495320	22495320	22495320	22495320	22495320	22495320
4	DDD00107332										4 - DDD00107332						1	1	DDD01542111 - 3x		Day	0	0	2	3	3	3	6	6	6	9	9	9	9	9	9	9	9	9	9	9	9	9	9	9	9	9	9	9
5	GSK2920487A										5 - GSK2920487A							1.1			Cumulative density (x10^5/ml)	1	1	20	145	145	145	23925	23925	23925	5.4549e+06	5.4549e+06	5.4549e+06	5.4549e+06	5.4549e+06	5.4549e+06	5.4549e+06	5.4549e+06	5.4549e+06	5.4549e+06	5.4549e+06	5.4549e+06	5.4549e+06	5.4549e+06	5.4549e+06	5.4549e+06	5.4549e+06	5.4549e+06	5.4549e+06
6	DDD85646										6 - DDD85646							1.5	DDD01542111 - 10x		Day	0	0	2	3	4	4	6	7	7	9	10	10	10	10	10	10	10	10	10	10	10	10	10	10	10	10	10	10
																		1.6			Cumulative density (x10^5/ml)	1	1	14	60	310	310	8680	57350	57350	2523400	10323000	10323000	10323000	10323000	10323000	10323000	10323000	10323000	10323000	10323000	10323000	10323000	10323000	10323000	10323000	10323000	10323000	10323000
[truncated: 1 more columns]

## Sheet: Barcode reads - No inhibitor
					Barcode reads
						No inhibitor
		Barcode	Sequence	Cell line	Start	1B1	1B2	1B3	1-month
		5-prime-total	TCACCACCCTCAACCACCCCTCA		4260496	3956734	5066998	6547764	10111089
		3-prime-total	GCAGAGGAAGAGGAAGGCGAT		4504965	4169207	5255361	6747813	10606766
		pIR1-barcode-0001	TAGCATCAGATAGTGCTGAGTAG	WT	23144	45712	49532	92731	146705
		pIR1-barcode-0002	TAGTATGGCGTAGCGCAATATAG	DDD01012248-Res 3	44468	88348	105055	210442	417445
		pIR1-barcode-0003	TAGGCTTCCATAGATCCTTGTAG	DDD00107332-Res 1	28790	40366	30575	46494	12051
		pIR1-barcode-0004	TAGAGTGGCTTAGGACAATCTAG	Amph B-Res 1	9854	2821	514	154	5
		pIR1-barcode-0005	TAGTTCGCGTTAGCCTATACTAG	Amph B-Res 3	69767	101429	75162	85830	816
		pIR1-barcode-0006	TAGGTTCTGGTAGACCTCAATAG	Not used	0	0	0	0	0
		pIR1-barcode-0007	TAGAGAAGAATAGGAGGAGGTAG	Not used	0	0	0	0	0
		pIR1-barcode-0008	TAGGATCGACTAGAGCTAGTTAG	DDD01716002-Res 1	15852	7121	1703	739	30
		pIR1-barcode-0009	TAGCGCAATCTAGTATGGCTTAG	DDD01716002-Res 2	9783	6709	3155	3046	374
		pIR1-barcode-0010	TAGCAACCATTAGTGGTTGCTAG	DDD01716002-Res 3	4517	2650	952	673	50
		pIR1-barcode-0011	TAGTCGCTCGTAGCTATCTATAG	BPQ-Res 3	17466	10594	3220	1786	48
		pIR1-barcode-0012	TAGCCTACACTAGTTCGTGTTAG	Not used	0	0	0	0	0
		pIR1-barcode-0013	TAGGCAAGAGTAGATGGAGATAG	Not used	1	1	0	0	6
		pIR1-barcode-0014	TAGAGACAACTAGGAGTGGTTAG	Not used	0	0	0	0	0
		pIR1-barcode-0015	TAGTGCACTCTAGCATGTCTTAG	DDD01542111-Res 1	25661	11885	4395	3519	26
		pIR1-barcode-0016	TAGCTCCTACTAGTCTTCGTTAG	DDD01542111-Res 3	9224	3848	1032	607	15
		pIR1-barcode-0017	TAGATGGAATTAGGCAAGGCTAG	GSK2920487A-Res 2	22743	25291	15911	14939	308
		pIR1-barcode-0018	TAGGCGTGGATAGATACAAGTAG	DNDI6690-Res 2	25562	25703	17725	20062	782		barcode reads
					306832	372478	308931	481022	578661		Max	578661
					1	1	0	0	6		Min	306832
					0	3	6	9	28		Mean	409585
					0	72	144	216	672
					1	248	78120	2.95294e+07
					Barcode (%)
					This is the % of each cell line in each sample
						No inhibitor
		Barcode	Sequence	Cell line	Start	1B1	1B2	1B3	1-month
		pIR1-barcode-0001	TAGCATCAGATAGTGCTGAGTAG	WT	7.54289	12.2724	16.0334	19.2779	25.3525
		pIR1-barcode-0002	TAGTATGGCGTAGCGCAATATAG	DDD01012248-Res 3	14.4926	23.719	34.006	43.7489	72.1398
		pIR1-barcode-0003	TAGGCTTCCATAGATCCTTGTAG	DDD00107332-Res 1	9.38298	10.8372	9.89703	9.66567	2.08257
		pIR1-barcode-0004	TAGAGTGGCTTAGGACAATCTAG	Amph B-Res 1	3.21153	0.75736	0.16638	0.0320152	0.000864064
		pIR1-barcode-0005	TAGTTCGCGTTAGCCTATACTAG	Amph B-Res 3	22.7379	27.2309	24.3297	17.8433	0.141015
		pIR1-barcode-0006	TAGGTTCTGGTAGACCTCAATAG	Not used	0	0	0	0	0
		pIR1-barcode-0007	TAGAGAAGAATAGGAGGAGGTAG	Not used	0	0	0	0	0
		pIR1-barcode-0008	TAGGATCGACTAGAGCTAGTTAG	DDD01716002-Res 1	5.16635	1.91179	0.551256	0.153631	0.00518438
		pIR1-barcode-0009	TAGCGCAATCTAGTATGGCTTAG	DDD01716002-Res 2	3.18839	1.80118	1.02126	0.633235	0.064632
		pIR1-barcode-0010	TAGCAACCATTAGTGGTTGCTAG	DDD01716002-Res 3	1.47214	0.711451	0.308159	0.13991	0.00864064
		pIR1-barcode-0011	TAGTCGCTCGTAGCTATCTATAG	BPQ-Res 3	5.69237	2.84419	1.0423	0.371293	0.00829501
		pIR1-barcode-0012	TAGCCTACACTAGTTCGTGTTAG	Not used	0	0	0	0	0
		pIR1-barcode-0013	TAGGCAAGAGTAGATGGAGATAG	Not used	0.000325911	0.000268472	0	0	0.00103688
		pIR1-barcode-0014	TAGAGACAACTAGGAGTGGTTAG	Not used	0	0	0	0	0
		pIR1-barcode-0015	TAGTGCACTCTAGCATGTCTTAG	DDD01542111-Res 1	8.36321	3.19079	1.42265	0.731567	0.00449313
		pIR1-barcode-0016	TAGCTCCTACTAGTCTTCGTTAG	DDD01542111-Res 3	3.00621	1.03308	0.334055	0.12619	0.00259219
		pIR1-barcode-0017	TAGATGGAATTAGGCAAGGCTAG	GSK2920487A-Res 2	7.4122	6.78993	5.15034	3.10568	0.0532263
		pIR1-barcode-0018	TAGGCGTGGATAGATACAAGTAG	DNDI6690-Res 2	8.33094	6.90054	5.73753	4.1707	0.13514
					100	100	100	100	100
					Adjusted abundance
					Abundance, relative to abundance at start.
						No inhibitor
		Barcode	Sequence	Cell line	Start	1B1	1B2	1B3	1-month
		pIR1-barcode-0001	TAGCATCAGATAGTGCTGAGTAG	WT	1	1.62702	2.12562	2.55577	3.36111
		pIR1-barcode-0002	TAGTATGGCGTAGCGCAATATAG	DDD01012248-Res 3	1	1.63662	2.34643	3.0187	4.97769
		pIR1-barcode-0003	TAGGCTTCCATAGATCCTTGTAG	DDD00107332-Res 1	1	1.15498	1.05479	1.03013	0.221951
		pIR1-barcode-0004	TAGAGTGGCTTAGGACAATCTAG	Amph B-Res 1	1	0.235825	0.0518072	0.00996882	0.000269051
		pIR1-barcode-0005	TAGTTCGCGTTAGCCTATACTAG	Amph B-Res 3	1	1.1976	1.07001	0.784738	0.00620178
		pIR1-barcode-0006	TAGGTTCTGGTAGACCTCAATAG	Not used
		pIR1-barcode-0007	TAGAGAAGAATAGGAGGAGGTAG	Not used
		pIR1-barcode-0008	TAGGATCGACTAGAGCTAGTTAG	DDD01716002-Res 1	1	0.370047	0.106701	0.0297369	0.00100349
		pIR1-barcode-0009	TAGCGCAATCTAGTATGGCTTAG	DDD01716002-Res 2	1	0.564918	0.320307	0.198607	0.020271
		pIR1-barcode-0010	TAGCAACCATTAGTGGTTGCTAG	DDD01716002-Res 3	1	0.483277	0.209327	0.0950387	0.00586944
		pIR1-barcode-0011	TAGTCGCTCGTAGCTATCTATAG	BPQ-Res 3	1	0.499651	0.183106	0.0652264	0.00145722
		pIR1-barcode-0012	TAGCCTACACTAGTTCGTGTTAG	Not used
		pIR1-barcode-0013	TAGGCAAGAGTAGATGGAGATAG	Not used
		pIR1-barcode-0014	TAGAGACAACTAGGAGTGGTTAG	Not used
		pIR1-barcode-0015	TAGTGCACTCTAGCATGTCTTAG	DDD01542111-Res 1	1	0.381527	0.170108	0.0874745	0.00053725
		pIR1-barcode-0016	TAGCTCCTACTAGTCTTCGTTAG	DDD01542111-Res 3	1	0.34365	0.111122	0.0419764	0.00086228
		pIR1-barcode-0017	TAGATGGAATTAGGCAAGGCTAG	GSK2920487A-Res 2	1	0.916048	0.694847	0.418996	0.00718091
		pIR1-barcode-0018	TAGGCGTGGATAGATACAAGTAG	DNDI6690-Res 2	1	0.828303	0.688701	0.500628	0.0162214
					13	10.2395	9.13288	8.83699	8.62063
					Relative abundance (%)
					Abundance (%), scaled to equal start abundance.
						No inhibitor
		Barcode	Sequence	Cell line	Start	1B1	1B2	1B3	1-month
		pIR1-barcode-0001	TAGCATCAGATAGTGCTGAGTAG	WT	7.69231	15.8897	23.2744	28.9213	38.9892
		pIR1-barcode-0002	TAGTATGGCGTAGCGCAATATAG	DDD01012248-Res 3	7.69231	15.9835	25.6922	34.1599	57.7416
		pIR1-barcode-0003	TAGGCTTCCATAGATCCTTGTAG	DDD00107332-Res 1	7.69231	11.2797	11.5493	11.657	2.57465
		pIR1-barcode-0004	TAGAGTGGCTTAGGACAATCTAG	Amph B-Res 1	7.69231	2.3031	0.56726	0.112808	0.00312101
		pIR1-barcode-0005	TAGTTCGCGTTAGCCTATACTAG	Amph B-Res 3	7.69231	11.6959	11.716	8.88015	0.0719412
		pIR1-barcode-0008	TAGGATCGACTAGAGCTAGTTAG	DDD01716002-Res 1	7.69231	3.61393	1.16832	0.336505	0.0116406
		pIR1-barcode-0009	TAGCGCAATCTAGTATGGCTTAG	DDD01716002-Res 2	7.69231	5.51707	3.50719	2.24744	0.235146
		pIR1-barcode-0010	TAGCAACCATTAGTGGTTGCTAG	DDD01716002-Res 3	7.69231	4.71974	2.29202	1.07546	0.0680859
		pIR1-barcode-0011	TAGTCGCTCGTAGCTATCTATAG	BPQ-Res 3	7.69231	4.87966	2.00491	0.738107	0.0169038
		pIR1-barcode-0015	TAGTGCACTCTAGCATGTCTTAG	DDD01542111-Res 1	7.69231	3.72605	1.86259	0.989867	0.00623214
		pIR1-barcode-0016	TAGCTCCTACTAGTCTTCGTTAG	DDD01542111-Res 3	7.69231	3.35613	1.21672	0.475008	0.0100025
		pIR1-barcode-0017	TAGATGGAATTAGGCAAGGCTAG	GSK2920487A-Res 2	7.69231	8.94625	7.60819	4.74138	0.0832991
		pIR1-barcode-0018	TAGGCGTGGATAGATACAAGTAG	DNDI6690-Res 2	7.69231	8.08931	7.5409	5.66514	0.18817
					100	100	100	100	100
					0	3	6	9	28
					Real continuous density
					Continuous cell line density from barcode % and sample density
						No inhibitor
		Barcode	Sequence	Cell line	Start	1B1	1B2	1B3	1-month
		pIR1-barcode-0001	TAGCATCAGATAGTGCTGAGTAG	WT	0.0754289	30.4356	12525.3	5.69264e+06			7542.89	3.04356e+06	1.25253e+09	5.69264e+11
		pIR1-barcode-0002	TAGTATGGCGTAGCGCAATATAG	DDD01012248-Res 3	0.144926	58.8231	26565.5	1.29188e+07			14492.6	5.88231e+06	2.65655e+09	1.29188e+12
		pIR1-barcode-0003	TAGGCTTCCATAGATCCTTGTAG	DDD00107332-Res 1	0.0938298	26.8761	7731.56	2.85421e+06			9382.98	2.68761e+06	7.73156e+08	2.85421e+11
		pIR1-barcode-0004	TAGAGTGGCTTAGGACAATCTAG	Amph B-Res 1	0.0321153	1.87825	129.976	9453.87			3211.53	187825	1.29976e+07	9.45387e+08
		pIR1-barcode-0005	TAGTTCGCGTTAGCCTATACTAG	Amph B-Res 3	0.227379	67.5326	19006.4	5.269e+06			22737.9	6.75326e+06	1.90064e+09	5.269e+11
		pIR1-barcode-0008	TAGGATCGACTAGAGCTAGTTAG	DDD01716002-Res 1	0.0516635	4.74124	430.641	45366.3			5166.35	474124	4.30641e+07	4.53663e+09
		pIR1-barcode-0009	TAGCGCAATCTAGTATGGCTTAG	DDD01716002-Res 2	0.0318839	4.46693	797.811	186990			3188.39	446693	7.97811e+07	1.8699e+10
		pIR1-barcode-0010	TAGCAACCATTAGTGGTTGCTAG	DDD01716002-Res 3	0.0147214	1.7644	240.734	41314.7			1472.14	176440	2.40734e+07	4.13147e+09
		pIR1-barcode-0011	TAGTCGCTCGTAGCTATCTATAG	BPQ-Res 3	0.0569237	7.0536	814.248	109640			5692.37	705360	8.14248e+07	1.0964e+10
		pIR1-barcode-0015	TAGTGCACTCTAGCATGTCTTAG	DDD01542111-Res 1	0.0836321	7.91317	1111.37	216027			8363.21	791317	1.11137e+08	2.16027e+10
		pIR1-barcode-0016	TAGCTCCTACTAGTCTTCGTTAG	DDD01542111-Res 3	0.0300621	2.56204	260.964	37263			3006.21	256204	2.60964e+07	3.7263e+09
		pIR1-barcode-0017	TAGATGGAATTAGGCAAGGCTAG	GSK2920487A-Res 2	0.074122	16.839	4023.45	917087			7412.2	1.6839e+06	4.02345e+08	9.17087e+10
		pIR1-barcode-0018	TAGGCGTGGATAGATACAAGTAG	DNDI6690-Res 2	0.0833094	17.1133	4482.16	1.23158e+06			8330.94	1.71133e+06	4.48216e+08	1.23158e+11
					1	248	78120	2.95294e+07			100000	24800000	7812000000	2.95294e+12
					Relative continuous density
					As above, but scaled for equal starting composition
						No inhibitor
		Barcode	Sequence	Cell line	Start	1B1	1B2	1B3	1-month														Data for growth of total population, converted to relative
		pIR1-barcode-0001	TAGCATCAGATAGTGCTGAGTAG	WT	1	403.5	166054	7.54703e+07														Day	0	0	2	3	3	3	6	6	6	9
		pIR1-barcode-0002	TAGTATGGCGTAGCGCAATATAG	DDD01012248-Res 3	1	405.883	183303	8.91404e+07														Density	1	1	38	262	262	262	69430	69430	69430	22495320
		pIR1-barcode-0003	TAGGCTTCCATAGATCCTTGTAG	DDD00107332-Res 1	1	286.435	82399.8	3.0419e+07														Scaled D	13	13	494	3406	3406	3406	902590	902590	902590	292439160
		pIR1-barcode-0004	TAGAGTGGCTTAGGACAATCTAG	Amph B-Res 1	1	58.4847	4047.17	294373
		pIR1-barcode-0005	TAGTTCGCGTTAGCCTATACTAG	Amph B-Res 3	1	297.005	83589.1	2.31728e+07
		pIR1-barcode-0008	TAGGATCGACTAGAGCTAGTTAG	DDD01716002-Res 1	1	91.7717	8335.51	878112
		pIR1-barcode-0009	TAGCGCAATCTAGTATGGCTTAG	DDD01716002-Res 2	1	140.1	25022.4	5.86472e+06
		pIR1-barcode-0010	TAGCAACCATTAGTGGTTGCTAG	DDD01716002-Res 3	1	119.853	16352.7	2.80643e+06
		pIR1-barcode-0011	TAGTCGCTCGTAGCTATCTATAG	BPQ-Res 3	1	123.913	14304.2	1.9261e+06
		pIR1-barcode-0015	TAGTGCACTCTAGCATGTCTTAG	DDD01542111-Res 1	1	94.6188	13288.8	2.58307e+06
		pIR1-barcode-0016	TAGCTCCTACTAGTCTTCGTTAG	DDD01542111-Res 3	1	85.2251	8680.84	1.23954e+06
		pIR1-barcode-0017	TAGATGGAATTAGGCAAGGCTAG	GSK2920487A-Res 2	1	227.18	54281.4	1.23727e+07
		pIR1-barcode-0018	TAGGCGTGGATAGATACAAGTAG	DNDI6690-Res 2	1	205.419	53801.3	1.47832e+07
					0	3	6	9	28
					1	248	78120	1
					Doubling time (h)
					Doubling time from continuous density (not scaled)
						No inhibitor
		Barcode	Sequence	Cell line	Start	1B1	1B2	1B3	1-month		1B AV	1B SD
		pIR1-barcode-0001	TAGCATCAGATAGTGCTGAGTAG	WT	N/A	8.31752	8.30388	8.25391			8.29177	0.0334885
		pIR1-barcode-0002	TAGTATGGCGTAGCGCAATATAG	DDD01012248-Res 3	N/A	8.30937	8.23616	8.17885			8.24146	0.0654189
		pIR1-barcode-0003	TAGGCTTCCATAGATCCTTGTAG	DDD00107332-Res 1	N/A	8.8213	8.81794	8.68919			8.77614	0.0753202
		pIR1-barcode-0004	TAGAGTGGCTTAGGACAATCTAG	Amph B-Res 1	N/A	12.2658	12.0173	11.8895			12.0575	0.191337
		pIR1-barcode-0005	TAGTTCGCGTTAGCCTATACTAG	Amph B-Res 3	N/A	8.76516	8.80679	8.8286			8.80018	0.0322355
		pIR1-barcode-0008	TAGGATCGACTAGAGCTAGTTAG	DDD01716002-Res 1	N/A	11.043	11.0556	10.94			11.0129	0.0634158
		pIR1-barcode-0009	TAGCGCAATCTAGTATGGCTTAG	DDD01716002-Res 2	N/A	10.0977	9.85563	9.60699			9.85345	0.245381
		pIR1-barcode-0010	TAGCAACCATTAGTGGTTGCTAG	DDD01716002-Res 3	N/A	10.427	10.2877	10.0839			10.2662	0.172589
		pIR1-barcode-0011	TAGTCGCTCGTAGCTATCTATAG	BPQ-Res 3	N/A	10.355	10.4316	10.3462			10.3776	0.0470092
		pIR1-barcode-0015	TAGTGCACTCTAGCATGTCTTAG	DDD01542111-Res 1	N/A	10.9688	10.5125	10.1405			10.5406	0.414862
		pIR1-barcode-0016	TAGCTCCTACTAGTCTTCGTTAG	DDD01542111-Res 3	N/A	11.2268	11.0061	10.6712			10.9681	0.279759
		pIR1-barcode-0017	TAGATGGAATTAGGCAAGGCTAG	GSK2920487A-Res 2	N/A	9.19811	9.15555	9.16783			9.17383	0.0219093
		pIR1-barcode-0018	TAGGCGTGGATAGATACAAGTAG	DNDI6690-Res 2	N/A	9.37204	9.16301	9.06898			9.20134	0.155124
						Day 3	Day 6	Day 9						The doubling time was calculated from the calculate continuous cell density of each cell line.
														For each cell line, doubling times were similar at each cell harvest, consistent with the linear log-growth.
														Doubling times for WT (8.29 +/- 0.03 h) and AmB-R1 (12.06# +/- 0.19 h) are similar to values produced for these lines on their own.
														This suggests this is a reliable and accurate measure of the doubling time of each cell line.
					1/doubling time
					This is the doubling time, calculated from the continuous density
						No inhibitor
		Barcode	Sequence	Cell line	Start	1B1	1B2	1B3	1-month		1B AV	1B SD
		pIR1-barcode-0001	TAGCATCAGATAGTGCTGAGTAG	WT	N/A	0.120228	0.120426	0.121155			0.120603	0.000488016
		pIR1-barcode-0002	TAGTATGGCGTAGCGCAATATAG	DDD01012248-Res 3	N/A	0.120346	0.121416	0.122267			0.121343	0.0009623
		pIR1-barcode-0003	TAGGCTTCCATAGATCCTTGTAG	DDD00107332-Res 1	N/A	0.113362	0.113405	0.115086			0.113951	0.00098283
		pIR1-barcode-0004	TAGAGTGGCTTAGGACAATCTAG	Amph B-Res 1	N/A	0.0815276	0.0832132	0.0841078			0.0829495	0.00131015
		pIR1-barcode-0005	TAGTTCGCGTTAGCCTATACTAG	Amph B-Res 3	N/A	0.114088	0.113549	0.113268			0.113635	0.000416702
		pIR1-barcode-0008	TAGGATCGACTAGAGCTAGTTAG	DDD01716002-Res 1	N/A	0.0905552	0.0904518	0.0914076			0.0908049	0.000524552
		pIR1-barcode-0009	TAGCGCAATCTAGTATGGCTTAG	DDD01716002-Res 2	N/A	0.0990321	0.101465	0.104091			0.101529	0.00253001
		pIR1-barcode-0010	TAGCAACCATTAGTGGTTGCTAG	DDD01716002-Res 3	N/A	0.0959044	0.097203	0.0991681			0.0974252	0.00164314
		pIR1-barcode-0011	TAGTCGCTCGTAGCTATCTATAG	BPQ-Res 3	N/A	0.0965721	0.0958622	0.0966539			0.0963627	0.000435417
		pIR1-barcode-0015	TAGTGCACTCTAGCATGTCTTAG	DDD01542111-Res 1	N/A	0.0911674	0.0951245	0.0986141			0.0949687	0.0037258
		pIR1-barcode-0016	TAGCTCCTACTAGTCTTCGTTAG	DDD01542111-Res 3	N/A	0.0890723	0.0908585	0.09371			0.0912136	0.00233917
		pIR1-barcode-0017	TAGATGGAATTAGGCAAGGCTAG	GSK2920487A-Res 2	N/A	0.108718	0.109223	0.109077			0.109006	0.000260097
		pIR1-barcode-0018	TAGGCGTGGATAGATACAAGTAG	DNDI6690-Res 2	N/A	0.1067	0.109134	0.110266			0.1087	0.00182204
					Fitness (%) relative to WT
					This is the doubling time, calculated from the continuous density
						No inhibitor
		Barcode	Sequence	Cell line	Start	1B1	1B2	1B3	1-month		1B AV	1B SD
		pIR1-barcode-0001	TAGCATCAGATAGTGCTGAGTAG	WT	N/A	100	100	100			100	0
		pIR1-barcode-0002	TAGTATGGCGTAGCGCAATATAG	DDD01012248-Res 3	N/A	100.098	100.822	100.918			100.613	0.448178
		pIR1-barcode-0003	TAGGCTTCCATAGATCCTTGTAG	DDD00107332-Res 1	N/A	94.2891	94.1703	94.9906			94.4833	0.44328
		pIR1-barcode-0004	TAGAGTGGCTTAGGACAATCTAG	Amph B-Res 1	N/A	67.8108	69.0992	69.4218			68.7773	0.852434
		pIR1-barcode-0005	TAGTTCGCGTTAGCCTATACTAG	Amph B-Res 3	N/A	94.893	94.2896	93.4906			94.2244	0.703491
		pIR1-barcode-0008	TAGGATCGACTAGAGCTAGTTAG	DDD01716002-Res 1	N/A	75.3195	75.1101	75.4471			75.2922	0.170149
		pIR1-barcode-0009	TAGCGCAATCTAGTATGGCTTAG	DDD01716002-Res 2	N/A	82.3702	84.2552	85.9157			84.1803	1.77396
		pIR1-barcode-0010	TAGCAACCATTAGTGGTTGCTAG	DDD01716002-Res 3	N/A	79.7687	80.7162	81.8525			80.7791	1.04331
		pIR1-barcode-0011	TAGTCGCTCGTAGCTATCTATAG	BPQ-Res 3	N/A	80.324	79.6028	79.7773			79.9014	0.376279
		pIR1-barcode-0015	TAGTGCACTCTAGCATGTCTTAG	DDD01542111-Res 1	N/A	75.8287	78.9902	81.3952			78.7381	2.79183
		pIR1-barcode-0016	TAGCTCCTACTAGTCTTCGTTAG	DDD01542111-Res 3	N/A	74.0861	75.4478	77.3475			75.6271	1.63806
		pIR1-barcode-0017	TAGATGGAATTAGGCAAGGCTAG	GSK2920487A-Res 2	N/A	90.4264	90.6978	90.0313			90.3852	0.335165
		pIR1-barcode-0018	TAGGCGTGGATAGATACAAGTAG	DNDI6690-Res 2	N/A	88.7483	90.6239	91.0126			90.1283	1.21081

## Sheet: All barcode read data
	1	Raw data						0			1						2						3						4						5						6
		Raw barcode reads						No inhibitor			DDD01542111 3x			DDD01542111 10x			DDD01716002 3x			DDD01716002 10x			DDD01012248 3x			DDD01012248 10x			DDD00107332 3X			DDD00107332 10X			GSK2920487A 3X			GSK2920487A 10X			DDD85646 3X			DDD85646 10X
							Start	1B1	1B2	1B3	3A1	3A2	3A3	3B1	3B2	3B3	4A1	4A2	4A3	4B1	4B2	4B3	5A1	5A2	5A3	5B1	5B2	5B3	6A1	6A2	6A3	6B1	6B2	6B3	7A1	7A2	7A3	7B1	7B2	7B3	8A1	8A2	8A3
						Harvest day	0	3	6	9	3	6	9	4	7	10	4	7	10	4	7	10	4	7	10	4	7	10	4	7	10	4	7	10	4	7	10	6	10	13	6	10	16
						Harvest time (h)	0	72	144	216	72	144	216	96	168	240	96	168	240	96	168	240	96	168	240	96	168	240	96	168	240	96	168	240	96	168	240	144	240	312	144	240	384
		Barcode	Sequence	Cell line		Cell density at harvest	1	248	78120	2.95294e+07	145	23925	5.4549e+06	310	57350	10323000	420	40320	7862400	110	10010	1201200	350	141750	49612500	285	101175	42999375	175	63000	18900000	165	43725	12243000	330	23430	5.50605e+06	370	79729.7	8.50556e+06	215	29767.4	6.20155e+06
		5-prime-total	TCACCACCCTCAACCACCCCTCA				4260496	3956734	5066998	6547764	5844219	7012668	6741041	5815335	6328966	5218551	5294488	20069604	7790229	6045473	5697134	6001283	2470708	8997922	6710202	7964376	6362388	5834052	5613623	5861249	4306900	5957772	5380801	5149607	5384392	5348715	7424514	6649745	2986529	3789550	2051506	7942746	6327588
		3-prime-total	GCAGAGGAAGAGGAAGGCGAT				4504965	4169207	5255361	6747813	6134736	7364448	6850088	6060683	6571729	5445699	5566434	21089741	8048936	6421321	5936838	6155827	2559424	9406029	6849613	8325729	6953353	5891497	5862041	6188652	4449216	6261797	5509430	5206613	5640512	5453093	7549413	6958669	3032038	3875379	2154143	8141100	6423643
		pIR1-barcode-0001	TAGCATCAGATAGTGCTGAGTAG	WT			23144	45712	49532	92731	39845	60929	59261	21983	5234	1435	54158	185778	74933	1789	64	21	71	76	49	105	56	15	240	50	3	210	10	4	17110	850	761	140	16	4	699	234	5
		pIR1-barcode-0002	TAGTATGGCGTAGCGCAATATAG	DDD01012248-Res 3			44468	88348	105055	210442	89227	148135	177443	71022	25976	9841	112275	464759	223683	4163	387	188	133671	544005	454967	478490	1032572	320079	666	203	830	554	50	68	180049	195220	296368	579	40	64	1834	247	130
		pIR1-barcode-0003	TAGGCTTCCATAGATCCTTGTAG	DDD00107332-Res 1			28790	40366	30575	46494	90901	168456	265605	189279	229375	275603	72287	284296	110165	12163	418	284	221	186	583	186	193	64	262182	381863	462122	413367	343515	281894	58186	21228	38086	171	55	19	37996	33066	2315
		pIR1-barcode-0004	TAGAGTGGCTTAGGACAATCTAG	Amph B-Res 1			9854	2821	514	154	2716	470	50	714	24	3	2822	2320	185	646	3	0	1	2	0	2	0	0	37	0	0	63	0	0	50	0	0	2	0	0	19	0	0
		pIR1-barcode-0005	TAGTTCGCGTTAGCCTATACTAG	Amph B-Res 3			69767	101429	75162	85830	97639	83290	46053	32571	3819	626	98943	247302	52610	6431	116	12	170	52	34	79	36	15	450	53	2	575	13	3	5540	55	8	121	10	2	698	29	4
		pIR1-barcode-0006	TAGGTTCTGGTAGACCTCAATAG	Not used			0	0	0	0	0	0	0	0	0	0	0	0	0	0	0	0	0	0	0	0	0	0	0	0	0	0	0	0	0	0	0	0	0	0	0	0	0
		pIR1-barcode-0007	TAGAGAAGAATAGGAGGAGGTAG	Not used			0	0	0	0	0	0	0	0	0	0	0	0	0	0	0	0	0	0	0	0	0	0	0	0	0	0	0	0	0	0	0	0	0	0	0	0	0
		pIR1-barcode-0008	TAGGATCGACTAGAGCTAGTTAG	DDD01716002-Res 1			15852	7121	1703	739	1089	51	14	128	69	100	31661	82331	20082	196369	113016	78785	35	26	23	37	30	4	110	19	0	131	0	1	6096	147	94	69	0	1	4368	1176	156
		pIR1-barcode-0009	TAGCGCAATCTAGTATGGCTTAG	DDD01716002-Res 2			9783	6709	3155	3046	7157	5022	2777	6432	1441	718	34801	180128	113190	187032	176594	286050	44	26	98	50	38	12	105	35	4	115	1	5	5850	382	519	94	1	4	3411	927	23
		pIR1-barcode-0010	TAGCAACCATTAGTGGTTGCTAG	DDD01716002-Res 3			4517	2650	952	673	1100	224	48	115	56	115	13097	50856	24253	100984	89498	142263	18	22	29	12	16	4	98	15	3	62	0	2	2228	101	96	33	0	0	6102	7203	790
		pIR1-barcode-0011	TAGTCGCTCGTAGCTATCTATAG	BPQ-Res 3			17466	10594	3220	1786	10482	4646	1289	5353	469	39	7541	7660	750	1738	82	2	25	3	1	42	13	0	201	10	0	172	1	1	8837	471	180	91	1	1	4862	1250	50
		pIR1-barcode-0012	TAGCCTACACTAGTTCGTGTTAG	Not used			0	0	0	0	0	0	0	0	0	0	0	0	0	0	0	0	0	0	0	0	0	0	0	0	0	0	0	0	0	0	0	0	0	0	0	0	0
		pIR1-barcode-0013	TAGGCAAGAGTAGATGGAGATAG	Not used			1	1	0	0	5	5	0	2	1	0	3	29	0	27	21	0	1	2	0	3	2	0	4	3	0	2	0	0	3	56	0	1	0	0	1	8	0
		pIR1-barcode-0014	TAGAGACAACTAGGAGTGGTTAG	Not used			0	0	0	0	0	0	0	0	0	0	0	0	0	0	0	0	0	0	0	0	0	0	0	0	0	0	0	0	0	0	0	0	0	0	0	0	0
		pIR1-barcode-0015	TAGTGCACTCTAGCATGTCTTAG	DDD01542111-Res 1			25661	11885	4395	3519	21976	17361	12128	50567	31115	16560	70	72	28	376	51	14	61	12	2	50	9	6	13580	1246	57	225	1	3	7920	472	400	13	1	0	1645	801	6909
		pIR1-barcode-0016	TAGCTCCTACTAGTCTTCGTTAG	DDD01542111-Res 3			9224	3848	1032	607	6418	3966	1895	14416	6037	2450	738	275	7	661	74	6	67	15	0	25	12	0	2373	298	18	125	6	0	501	297	2	10	2	0	3026	684	17
		pIR1-barcode-0017	TAGATGGAATTAGGCAAGGCTAG	GSK2920487A-Res 2			22743	25291	15911	14939	24651	21256	12069	13610	2142	292	17305	26636	4555	1656	156	19	69	50	10	109	63	21	330	38	145	213	36	17	64821	46071	91376	396744	154182	227766	155	79	41
		pIR1-barcode-0018	TAGGCGTGGATAGATACAAGTAG	DNDI6690-Res 2			25562	25703	17725	20062	30237	27817	15594	19907	4534	777	18802	42745	9878	1698	209	29	58	48	12	115	40	13	520	55	10	197	31	9	15315	2336	1553	119	38	49	92744	392616	363725
		pIR1-barcode-0019	TAGCACAGCTTAGTGTGATCTAG	Not used			0	0	0	0	0	0	0	0	0	0	0	0	0	0	0	0	0	0	0	0	0	0	0	0	0	0	0	0	0	6	0	0	0	0	0	0	0
		pIR1-barcode-0020	TAGATAACTGTAGGCGGTCATAG	Not used			0	0	0	0	0	0	0	0	0	0	0	0	0	0	0	0	0	0	0	0	0	1	0	0	3	0	0	0	0	1	0	0	0	0	0	0	0
		pIR1-barcode-0021	TAGTGGTCGATAGCAACTAGTAG	Not used			0	0	0	0	0	0	0	0	0	0	0	0	0	0	0	0	0	0	0	0	0	0	0	0	3	0	0	0	0	0	0	0	0	0	0	0	0
		pIR1-barcode-0022	TAGAGAATAGTAGGAGGCGATAG	Not used			16	9	13	0	63	34	0	24	32	0	18	243	0	149	155	0	4	16	0	12	14	0	38	19	0	58	20	0	11	635	0	10	9	0	5	62	0
		pIR1-barcode-0023	TAGCTCAGTATAGTCTGACGTAG	Not used			15	15	14	0	29	26	0	17	31	0	16	262	1	165	189	1	4	9	0	19	31	0	21	17	1	45	11	0	19	674	0	7	10	0	10	72	0
		pIR1-barcode-0024	TAGTATCAGTTAGCGCTGACTAG	Not used			0	0	0	0	0	0	0	0	0	0	0	0	0	0	0	0	0	0	0	0	0	0	0	0	0	0	0	0	0	0	0	0	0	0	0	0	0
		pIR1-barcode-0025	TAGAGCAACATAGGATGGTGTAG	Not used			4	7	5	0	24	9	0	7	9	0	9	87	0	73	63	0	1	4	0	8	10	0	11	11	0	16	6	0	10	281	0	6	1	0	1	21	0
		pIR1-barcode-0026	TAGTGTAGCGTAGCACGATATAG	Not used			7	5	8	0	28		0	13	15	0	12	133	0	88	89	0	3	5	0	12	11	0	9	5	0	30	7	0	10	385	0	3	3	0	8	32	0
		pIR1-barcode-0027	TAGCAGAACATAGTGAGGTGTAG	Not used			0	0	0	0	0		0	0	0	0	1	0	0	0	0	0	0	0	0	0	0	0	0	0	1	0	0	0	0	0	0	0	0	0	0	0	0
		pIR1-barcode-0028	TAGACCAAGATAGGTTGGAGTAG	Not used			4	1	2	0	20		0	11	9	0	6	109	0	52	50	0	0	3	0	8	1	0	10	7	0	15	3	0	6	223	0	4	1	0	2	28	0
		pIR1-barcode-0029	TAGGCAATCGTAGATGGCTATAG	Not used			27	15	22	0	75		0	30	48	0	27	391	0	253	256	0	4	19	0	23	35	0	42	32	0	75	8	0	15	1065	0	20	8	0	10	108	0
		pIR1-barcode-0030	TAGCAACAGCTAGTGGTGATTAG	Not used			0	0	0	0	0		0	0	0	0	0	0	0	0	0	0	0	0	0	0	0	0	0	0	0	0	0	0	0	0	0	0	0	0	0	0	0
								372530	308995	481022	423682	541697	594226	426201	310436	308559	464592	1576412	634320	516513	381491	507674	134528	544581	455808	479387	1033182	320234	281027	383979	463202	416250	343719	282007	372577	270956	429443	398237	154378	227910	157596	438643	374165
			total				306905	372530	308995	481022	423682	541697	594226	426201	310436	308559	464592	1576412	634320	516513	381491	507674	134528	544581	455808	479387	1033182	320234	281027	383979	463202	416250	343719	282007	372577	270956	429443	398237	154378	227910	157596	438643	374165
	2	% barcode reads (unprocessed)						1B	1B	1B	3A	3A	3A	3B	3B	3B	4A	4A	4A	4B	4B	4B	5A	5A	5A	5B	5B	5B	6A	6A	6A	6B	6B	6B	7A	7A	7A	7B	7B	7B	8A	8A	8A
		This is the % of each cell line in each sample, calculated from raw data alone						No inhibitor			DDD01542111 3x			DDD01542111 10x			DDD01716002 3x			DDD01716002 10x			DDD01012248 3x			DDD01012248 10x			DDD00107332 3X			DDD00107332 10X			GSK2920487A 3X			GSK2920487A 10X			DDD85646 3X								Select inhibitor to show
		Barcode	Sequence	Cell line			Start	1B1	1B2	1B3	3A1	3A2	3A3	3B1	3B2	3B3	4A1	4A2	4A3	4B1	4B2	4B3	5A1	5A2	5A3	5B1	5B2	5B3	6A1	6A2	6A3	6B1	6B2	6B3	7A1	7A2	7A3	7B1	7B2	7B3	8A1	8A2	8A3						Check to show processed data
		5-prime-total	TCACCACCCTCAACCACCCCTCA
		3-prime-total	GCAGAGGAAGAGGAAGGCGAT
		pIR1-barcode-0001	TAGCATCAGATAGTGCTGAGTAG	WT			7.5411	12.2707	16.03	19.2779	9.40446	11.2478	9.9728	5.15789	1.68602	0.465065	11.6571	11.7849	11.8131	0.346361	0.0167763	0.00413651	0.0527771	0.0139557	0.0107501	0.021903	0.00542015	0.00468407	0.085401	0.0130215	0.000647666	0.0504505	0.00290935	0.0014184	4.59234	0.313704	0.177206	0.0351549	0.0103642	0.00175508	0.443539	0.0533463	0.00133631
		pIR1-barcode-0002	TAGTATGGCGTAGCGCAATATAG	DDD01012248-Res 3			14.4892	23.7157	33.9989	43.7489	21.0599	27.3465	29.8612	16.664	8.36759	3.18934	24.1664	29.4821	35.2634	0.805982	0.101444	0.0370316	99.363	99.8942	99.8155	99.8129	99.941	99.9516	0.236988	0.0528675	0.179187	0.133093	0.0145468	0.0241129	48.3253	72.0486	69.0122	0.145391	0.0259104	0.0280813	1.16374	0.05631	0.034744
		pIR1-barcode-0003	TAGGCTTCCATAGATCCTTGTAG	DDD00107332-Res 1			9.38075	10.8356	9.89498	9.66567	21.455	31.0978	44.6976	44.4107	73.888	89.3194	15.5592	18.0344	17.3674	2.35483	0.10957	0.0559414	0.164278	0.0341547	0.127905	0.0387996	0.0186802	0.0199854	93.2942	99.4489	99.7668	99.3074	99.9406	99.9599	15.6172	7.83448	8.8687	0.0429393	0.0356268	0.00833662	24.1097	7.53825	0.618711
		pIR1-barcode-0004	TAGAGTGGCTTAGGACAATCTAG	Amph B-Res 1			3.21077	0.757254	0.166346	0.0320152	0.641047	0.0867644	0.00841431	0.167527	0.00773106	0.000972261	0.607415	0.14717	0.0291651	0.125069	0.000786388	0	0.00074334	0.000367255	0	0.000417199	0	0	0.013166	0	0	0.0151351	0	0	0.01342	0	0	0.000502214	0	0	0.0120561	0	0
		pIR1-barcode-0005	TAGTTCGCGTTAGCCTATACTAG	Amph B-Res 3			22.7324	27.2271	24.3247	17.8433	23.0454	15.3758	7.75008	7.64217	1.23021	0.202879	21.2968	15.6877	8.29392	1.24508	0.030407	0.00236372	0.126368	0.00954863	0.00745928	0.0164794	0.00348438	0.00468407	0.160127	0.0138028	0.000431777	0.138138	0.00378216	0.0010638	1.48694	0.0202985	0.00186288	0.0303839	0.00647761	0.000877539	0.442905	0.0066113	0.00106905
		pIR1-barcode-0006	TAGGTTCTGGTAGACCTCAATAG	Not used			0	0	0	0	0	0	0	0	0	0	0	0	0	0	0	0	0	0	0	0	0	0	0	0	0	0	0	0	0	0	0	0	0	0	0	0	0
		pIR1-barcode-0007	TAGAGAAGAATAGGAGGAGGTAG	Not used			0	0	0	0	0	0	0	0	0	0	0	0	0	0	0	0	0	0	0	0	0	0	0	0	0	0	0	0	0	0	0	0	0	0	0	0	0
		pIR1-barcode-0008	TAGGATCGACTAGAGCTAGTTAG	DDD01716002-Res 1			5.16512	1.91152	0.551142	0.153631	0.257032	0.00941486	0.00235601	0.0300328	0.0222268	0.0324087	6.8148	5.22268	3.16591	38.0182	29.6248	15.5188	0.0260169	0.00477431	0.00504598	0.00771819	0.00290365	0.00124909	0.0391421	0.00494819	0	0.0314715	0	0.000354601	1.63617	0.0542524	0.0218888	0.0173264	0	0.00043877	2.77164	0.2681	0.0416928
		pIR1-barcode-0009	TAGCGCAATCTAGTATGGCTTAG	DDD01716002-Res 2			3.18763	1.80093	1.02105	0.633235	1.68924	0.927087	0.467331	1.50915	0.464186	0.232695	7.49066	11.4265	17.8443	36.2105	46.2905	56.3452	0.0327069	0.00477431	0.0215003	0.01043	0.00367796	0.00374726	0.037363	0.00911508	0.000863554	0.0276276	0.000290935	0.00177301	1.57015	0.140982	0.120854	0.023604	0.000647761	0.00175508	2.1644	0.211334	0.00614702
		pIR1-barcode-0010	TAGCAACCATTAGTGGTTGCTAG	DDD01716002-Res 3			1.47179	0.711352	0.308096	0.13991	0.259629	0.0413515	0.00807773	0.0269826	0.0180391	0.03727	2.81903	3.22606	3.82346	19.5511	23.4601	28.0225	0.0133801	0.0040398	0.00636233	0.0025032	0.00154861	0.00124909	0.0348721	0.00390646	0.000647666	0.0148949	0	0.000709202	0.597997	0.0372754	0.0223545	0.00828652	0	0	3.87193	1.64211	0.211137
		pIR1-barcode-0011	TAGTCGCTCGTAGCTATCTATAG	BPQ-Res 3			5.69101	2.8438	1.04209	0.371293	2.47403	0.857675	0.216921	1.25598	0.151078	0.0126394	1.62314	0.485914	0.118237	0.336487	0.0214946	0.000393954	0.0185835	0.000550882	0.000219391	0.00876119	0.00125825	0	0.0715234	0.00260431	0	0.0413213	0.000290935	0.000354601	2.37186	0.173829	0.0419148	0.0228507	0.000647761	0.00043877	3.0851	0.28497	0.0133631
		pIR1-barcode-0012	TAGCCTACACTAGTTCGTGTTAG	Not used			0	0	0	0	0	0	0	0	0	0	0	0	0	0	0	0	0	0	0	0	0	0	0	0	0	0	0	0	0	0	0	0	0	0	0	0	0
		pIR1-barcode-0013	TAGGCAAGAGTAGATGGAGATAG	Not used			0.000325834	0.000268435	0	0	0.00118013	0.000923025	0	0.000469262	0.000322128	0	0.000645728	0.00183962	0	0.00522736	0.00550472	0	0.00074334	0.000367255	0	0.000625799	0.000193577	0	0.00142335	0.000781293	0	0.00048048	0	0	0.000805203	0.0206676	0	0.000251107	0	0	0.000634534	0.00182381	0
		pIR1-barcode-0014	TAGAGACAACTAGGAGTGGTTAG	Not used			0	0	0	0	0	0	0	0	0	0	0	0	0	0	0	0	0	0	0	0	0	0	0	0	0	0	0	0	0	0	0	0	0	0	0	0	0
		pIR1-barcode-0015	TAGTGCACTCTAGCATGTCTTAG	DDD01542111-Res 1			8.36122	3.19035	1.42235	0.731567	5.18691	3.20493	2.04097	11.8646	10.023	5.36688	0.015067	0.00456733	0.00441418	0.0727958	0.0133686	0.00275768	0.0453437	0.00220353	0.000438781	0.01043	0.000871095	0.00187363	4.83228	0.324497	0.0123056	0.0540541	0.000290935	0.0010638	2.12574	0.174198	0.0931439	0.00326439	0.000647761	0	1.04381	0.182609	1.84651
		pIR1-barcode-0016	TAGCTCCTACTAGTCTTCGTTAG	DDD01542111-Res 3			3.00549	1.03294	0.333986	0.12619	1.51482	0.732144	0.318902	3.38244	1.94468	0.794013	0.158849	0.0174447	0.00110354	0.127974	0.0193976	0.00118186	0.0498038	0.00275441	0	0.00521499	0.00116146	0	0.844403	0.0776084	0.00388599	0.03003	0.00174561	0	0.134469	0.109612	0.00046572	0.00251107	0.00129552	0	1.9201	0.155935	0.00454345
		pIR1-barcode-0017	TAGATGGAATTAGGCAAGGCTAG	GSK2920487A-Res 2			7.41044	6.78898	5.14927	3.10568	5.81828	3.92396	2.03105	3.19333	0.689997	0.0946334	3.72477	1.68966	0.718092	0.320611	0.0408922	0.00374256	0.0512904	0.00918137	0.00219391	0.0227374	0.00609767	0.0065577	0.117426	0.00989637	0.0313038	0.0511712	0.0104737	0.00602822	17.398	17.0031	21.2778	99.6251	99.873	99.9368	0.0983528	0.0180101	0.0109577
		pIR1-barcode-0018	TAGGCGTGGATAGATACAAGTAG	DNDI6690-Res 2			8.32896	6.89958	5.73634	4.1707	7.13672	5.13516	2.62425	4.6708	1.46053	0.251816	4.04699	2.71154	1.55726	0.328743	0.054785	0.00571233	0.0431137	0.00881412	0.00263269	0.023989	0.00387153	0.00405953	0.185036	0.0143237	0.00215889	0.0473273	0.009019	0.00319141	4.11056	0.862133	0.361631	0.0298817	0.0246149	0.0214997	58.8492	89.507	97.2098
		pIR1-barcode-0019	TAGCACAGCTTAGTGTGATCTAG	Not used			0	0	0	0	0	0	0	0	0	0	0	0	0	0	0	0	0	0	0	0	0	0	0	0	0	0	0	0	0	0.00221438	0	0	0	0	0	0	0
		pIR1-barcode-0020	TAGATAACTGTAGGCGGTCATAG	Not used			0	0	0	0	0	0	0	0	0	0	0	0	0	0	0	0	0	0	0	0	0	0.000312272	0	0	0.000647666	0	0	0	0	0.000369064	0	0	0	0	0	0	0
		pIR1-barcode-0021	TAGTGGTCGATAGCAACTAGTAG	Not used			0	0	0	0	0	0	0	0	0	0	0	0	0	0	0	0	0	0	0	0	0	0	0	0	0.000647666	0	0	0	0	0	0	0	0	0	0	0	0
		pIR1-barcode-0022	TAGAGAATAGTAGGAGGCGATAG	Not used			0.00521334	0.00241591	0.00420719	0	0.0148696	0.00627657	0	0.00563115	0.0103081	0	0.00387437	0.0154148	0	0.0288473	0.0406301	0	0.00297336	0.00293804	0	0.0025032	0.00135504	0	0.0135218	0.00494819	0	0.0139339	0.00581871	0	0.00295241	0.234355	0	0.00251107	0.00582985	0	0.00317267	0.0141345	0
		pIR1-barcode-0023	TAGCTCAGTATAGTCTGACGTAG	Not used			0.00488751	0.00402652	0.00453082	0	0.00684476	0.00479973	0	0.00398873	0.00998596	0	0.00344388	0.01662	0.000157649	0.031945	0.0495425	0.000196977	0.00297336	0.00165265	0	0.00396339	0.00300044	0	0.00747259	0.00442733	0.000215889	0.0108108	0.00320029	0	0.00509962	0.248749	0	0.00175775	0.00647761	0	0.00634534	0.0164143	0
		pIR1-barcode-0024	TAGTATCAGTTAGCGCTGACTAG	Not used			0	0	0	0	0	0	0	0	0	0	0	0	0	0	0	0	0	0	0	0	0	0	0	0	0	0	0	0	0	0	0	0	0	0	0	0	0
		pIR1-barcode-0025	TAGAGCAACATAGGATGGTGTAG	Not used			0.00130333	0.00187904	0.00161815	0	0.00566463	0.00166145	0	0.00164242	0.00289915	0	0.00193718	0.00551886	0	0.0141332	0.0165142	0	0.00074334	0.00073451	0	0.0016688	0.000967884	0	0.00391421	0.00286474	0	0.00384384	0.00174561	0	0.00268401	0.103707	0	0.00150664	0.000647761	0	0.000634534	0.00478749	0
		pIR1-barcode-0026	TAGTGTAGCGTAGCACGATATAG	Not used			0.00228084	0.00134217	0.00258904	0	0.00660873	0	0	0.0030502	0.00483191	0	0.00258291	0.00843688	0	0.0170373	0.0233295	0	0.00223002	0.000918137	0	0.0025032	0.00106467	0	0.00320254	0.00130215	0	0.00720721	0.00203655	0	0.00268401	0.142089	0	0.00075332	0.00194328	0	0.00507627	0.00729523	0
		pIR1-barcode-0027	TAGCAGAACATAGTGAGGTGTAG	Not used			0	0	0	0	0	0	0	0	0	0	0.000215243	0	0	0	0	0	0	0	0	0	0	0	0	0	0.000215889	0	0	0	0	0	0	0	0	0	0	0	0
		pIR1-barcode-0028	TAGACCAAGATAGGTTGGAGTAG	Not used			0.00130333	0.000268435	0.00064726	0	0.00472052	0	0	0.00258094	0.00289915	0	0.00129146	0.00691444	0	0.0100675	0.0131065	0	0	0.000550882	0	0.0016688	9.67884e-05	0	0.00355838	0.00182302	0	0.0036036	0.000872806	0	0.00161041	0.0823012	0	0.00100443	0.000647761	0	0.00126907	0.00638332	0
		pIR1-barcode-0029	TAGGCAATCGTAGATGGCTATAG	Not used			0.00879751	0.00402652	0.00711986	0	0.017702	0	0	0.00703893	0.0154621	0	0.00581155	0.0248032	0	0.0489823	0.0671051	0	0.00297336	0.00348892	0	0.00479779	0.00338759	0	0.0149452	0.00833379	0	0.018018	0.00232748	0	0.00402601	0.393053	0	0.00502214	0.00518209	0	0.00634534	0.0246214	0
		pIR1-barcode-0030	TAGCAACAGCTAGTGGTGATTAG	Not used			0	0	0	0	0	0	0	0	0	0	0	0	0	0	0	0	0	0	0	0	0	0	0	0	0	0	0	0	0	0	0	0	0	0	0	0	0
				Day			0	3	6	9	3	6	9	4	7	10	4	7	10	4	7	10	4	7	10	4	7	10	4	7	10	4	7	10	4	7	10	6	10	13	6	10	16
	2b	Adjusted abundance (based on raw % barcode data)
		This is the abundance of each cell line relative to its abundance in the starter culture. Unused barcodes have been removed from analysis here. This analysis not used beyond this point.
								No inhibitor			DDD01542111 3x			DDD01542111 10x			DDD01716002 3x			DDD01716002 10x			DDD01012248 3x			DDD01012248 10x			DDD00107332 3X			DDD00107332 10X			GSK2920487A 3X			GSK2920487A 10X			DDD85646 3X
		Barcode	Sequence	Cell line			Start	1B1	1B2	1B3	3A1	3A2	3A3	3B1	3B2	3B3	4A1	4A2	4A3	4B1	4B2	4B3	5A1	5A2	5A3	5B1	5B2	5B3	6A1	6A2	6A3	6B1	6B2	6B3	7A1	7A2	7A3	7B1	7B2	7B3	8A1	8A2	8A3
		5-prime-total	TCACCACCCTCAACCACCCCTCA
		3-prime-total	GCAGAGGAAGAGGAAGGCGAT
		pIR1-barcode-0001	TAGCATCAGATAGTGCTGAGTAG	WT			1	1.62718	2.12569	2.55638	1.24709	1.49153	1.32246	0.683972	0.223577	0.0616707	1.54581	1.56275	1.5665	0.0459298	0.00222465	0.000548529	0.0069986	0.00185062	0.00142554	0.00290448	0.000718748	0.00062114	0.0113248	0.00172674	8.58848e-05	0.00669007	0.0003858	0.00018809	0.608975	0.0415993	0.0234987	0.00466178	0.00137436	0.000232735	0.0588163	0.00707408	0.000177204
		pIR1-barcode-0002	TAGTATGGCGTAGCGCAATATAG	DDD01012248-Res 3			1	1.63679	2.34651	3.01942	1.45349	1.88737	2.06093	1.1501	0.577506	0.220119	1.66789	2.03477	2.43378	0.0556265	0.00700137	0.00255581	6.85774	6.8944	6.88897	6.88879	6.89763	6.89836	0.0163562	0.00364876	0.012367	0.00918569	0.00100397	0.0016642	3.33527	4.97258	4.76302	0.0100344	0.00178826	0.00193809	0.0803176	0.00388635	0.00239793
		pIR1-barcode-0003	TAGGCTTCCATAGATCCTTGTAG	DDD00107332-Res 1			1	1.15509	1.05482	1.03037	2.28713	3.31507	4.76482	4.73424	7.87655	9.52156	1.65863	1.92249	1.85139	0.251028	0.0116803	0.00596342	0.0175122	0.00364093	0.0136348	0.00413608	0.00199133	0.00213047	9.94528	10.6014	10.6353	10.5863	10.6538	10.6559	1.66481	0.835166	0.945414	0.00457738	0.00379787	0.000888695	2.57013	0.803587	0.0659554
		pIR1-barcode-0004	TAGAGTGGCTTAGGACAATCTAG	Amph B-Res 1			1	0.235849	0.0518087	0.00997119	0.199655	0.027023	0.00262065	0.0521765	0.00240786	0.000302813	0.189181	0.0458363	0.00908353	0.0389532	0.000244922	0	0.000231515	0.000114382	0	0.000129938	0	0	0.00410058	0	0	0.00471387	0	0	0.0041797	0	0	0.000156416	0	0	0.00375491	0	0
		pIR1-barcode-0005	TAGTTCGCGTTAGCCTATACTAG	Amph B-Res 3			1	1.19772	1.07004	0.784925	1.01376	0.676379	0.340926	0.336179	0.0541167	0.00892463	0.936844	0.6901	0.36485	0.0547711	0.0013376	0.00010398	0.00555892	0.000420044	0.000328134	0.000724928	0.000153278	0.000206052	0.00704398	0.000607187	1.89939e-05	0.0060767	0.000166377	4.67967e-05	0.0654105	0.000892931	8.1948e-05	0.00133659	0.00028495	3.8603e-05	0.0194834	0.000290831	4.70274e-05
		pIR1-barcode-0006	TAGGTTCTGGTAGACCTCAATAG	Not used
		pIR1-barcode-0007	TAGAGAAGAATAGGAGGAGGTAG	Not used
		pIR1-barcode-0008	TAGGATCGACTAGAGCTAGTTAG	DDD01716002-Res 1			1	0.370083	0.106705	0.029744	0.0497631	0.00182278	0.000456138	0.00581454	0.00430325	0.00627454	1.31939	1.01115	0.612941	7.36057	5.73556	3.00454	0.00503704	0.000924338	0.000976935	0.00149429	0.000562166	0.000241831	0.00757817	0.000958001	0	0.00609308	0	6.86531e-05	0.316773	0.0105036	0.00423782	0.0033545	0	8.49487e-05	0.536608	0.0519058	0.008072
		pIR1-barcode-0009	TAGCGCAATCTAGTATGGCTTAG	DDD01716002-Res 2			1	0.564974	0.320317	0.198654	0.529935	0.290839	0.146607	0.473438	0.145621	0.0729992	2.34991	3.58462	5.59798	11.3597	14.5219	17.6762	0.0102606	0.00149776	0.00674491	0.00327202	0.00115382	0.00117556	0.0117212	0.00285952	0.000270908	0.00866713	9.12701e-05	0.000556214	0.492574	0.0442279	0.0379135	0.00740488	0.000203211	0.00055059	0.678998	0.066298	0.0019284
		pIR1-barcode-0010	TAGCAACCATTAGTGGTTGCTAG	DDD01716002-Res 3			1	0.483324	0.209334	0.0950614	0.176403	0.0280961	0.00548837	0.0183332	0.0122566	0.0253229	1.91538	2.19193	2.59783	13.2839	15.9398	19.0397	0.00909104	0.00274482	0.00432285	0.00170078	0.0010522	0.000848685	0.0236936	0.00265422	0.000440053	0.0101203	0	0.000481863	0.406306	0.0253266	0.0151887	0.00563023	0	0	2.63076	1.11572	0.143456
		pIR1-barcode-0011	TAGTCGCTCGTAGCTATCTATAG	BPQ-Res 3			1	0.4997	0.183111	0.065242	0.434725	0.150707	0.0381164	0.220695	0.0265467	0.00222094	0.285212	0.0853826	0.0207761	0.0591261	0.00377694	6.92238e-05	0.00326541	9.67986e-05	3.85504e-05	0.00153948	0.000221094	0	0.0125678	0.000457618	0	0.0072608	5.11219e-05	6.2309e-05	0.416773	0.0305445	0.00736508	0.00401523	0.000113822	7.70987e-05	0.542101	0.0500737	0.0023481
		pIR1-barcode-0012	TAGCCTACACTAGTTCGTGTTAG	Not used
		pIR1-barcode-0013	TAGGCAAGAGTAGATGGAGATAG	Not used
		pIR1-barcode-0014	TAGAGACAACTAGGAGTGGTTAG	Not used
		pIR1-barcode-0015	TAGTGCACTCTAGCATGTCTTAG	DDD01542111-Res 1			1	0.381565	0.170113	0.0874953	0.620353	0.383309	0.2441	1.419	1.19875	0.641878	0.00180201	0.000546252	0.000527934	0.00870637	0.00159888	0.000329817	0.0054231	0.000263542	5.24781e-05	0.00124742	0.000104183	0.000224086	0.577939	0.0388098	0.00147175	0.00646485	3.47958e-05	0.000127231	0.254237	0.020834	0.01114	0.00039042	7.7472e-05	0	0.124839	0.02184	0.220842
		pIR1-barcode-0016	TAGCTCCTACTAGTCTTCGTTAG	DDD01542111-Res 3			1	0.343683	0.111125	0.0419864	0.504016	0.243602	0.106107	1.12542	0.647044	0.264188	0.052853	0.00580427	0.000367176	0.0425799	0.00645405	0.000393234	0.0165709	0.00091646	0	0.00173516	0.000386446	0	0.280953	0.0258222	0.00129296	0.00999172	0.000580808	0	0.0447411	0.0364706	0.000154956	0.000835493	0.000431052	0	0.638864	0.0518835	0.00151172
		pIR1-barcode-0017	TAGATGGAATTAGGCAAGGCTAG	GSK2920487A-Res 2			1	0.916138	0.694868	0.419095	0.785147	0.529519	0.274079	0.430923	0.0931116	0.0127703	0.502639	0.228011	0.0969028	0.0432649	0.00551819	0.000505039	0.00692138	0.00123898	0.000296056	0.00306829	0.000822849	0.000884928	0.0158461	0.00133546	0.00422429	0.00690528	0.00141337	0.000813477	2.34777	2.29448	2.87133	13.4439	13.4773	13.486	0.0132722	0.00243037	0.00147869
		pIR1-barcode-0018	TAGGCGTGGATAGATACAAGTAG	DNDI6690-Res 2			1	0.828384	0.688722	0.500747	0.856856	0.616542	0.315076	0.56079	0.175355	0.0302337	0.485894	0.325555	0.186969	0.0394699	0.00657766	0.000685839	0.00517636	0.00105825	0.000316088	0.00288019	0.000464828	0.000487399	0.0222159	0.00171975	0.000259202	0.00568226	0.00108285	0.00038317	0.493526	0.10351	0.0434185	0.00358769	0.00295534	0.00258132	7.06561	10.7465	11.6713
		pIR1-barcode-0019	TAGCACAGCTTAGTGTGATCTAG	Not used
		pIR1-barcode-0020	TAGATAACTGTAGGCGGTCATAG	Not used
		pIR1-barcode-0021	TAGTGGTCGATAGCAACTAGTAG	Not used
		pIR1-barcode-0022	TAGAGAATAGTAGGAGGCGATAG	Not used
		pIR1-barcode-0023	TAGCTCAGTATAGTCTGACGTAG	Not used
		pIR1-barcode-0024	TAGTATCAGTTAGCGCTGACTAG	Not used
		pIR1-barcode-0025	TAGAGCAACATAGGATGGTGTAG	Not used
		pIR1-barcode-0026	TAGTGTAGCGTAGCACGATATAG	Not used
		pIR1-barcode-0027	TAGCAGAACATAGTGAGGTGTAG	Not used
		pIR1-barcode-0028	TAGACCAAGATAGGTTGGAGTAG	Not used
		pIR1-barcode-0029	TAGGCAATCGTAGATGGCTATAG	Not used
		pIR1-barcode-0030	TAGCAACAGCTAGTGGTGATTAG	Not used
				Total			13	10.2405	9.13316	8.8391	10.1583	9.64181	9.62179	11.2111	11.0371	10.8685	12.9114	13.6889	15.3399	32.6436	36.2437	39.7316	6.94978	6.90917	6.91711	6.91362	6.90526	6.90518	10.9366	10.682	10.6557	10.6741	10.6586	10.6602	10.4513	8.41614	8.72276	13.4899	13.4884	13.4923	14.9636	12.9215	12.1195
				Day			0	3	6	9	3	6	9	4	7	10	4	7	10	4	7	10	4	7	10	4	7	10	4	7	10	4	7	10	4	7	10	6	10	13	6	10	16
1							-1	0			1			2			3			4			5			6			7			8			9			10
2	2c	Relative % abundance					(bar chart data)
3		This is the abundance in % for each cell line, scaled as if they were all present equally at the start
4								No inhibitor			DDD01542111 3x			DDD01542111 10x			DDD01716002 3x			DDD01716002 10x			DDD01012248 3x			DDD01012248 10x			DDD00107332 3X			DDD00107332 10X			GSK2920487A 3X			GSK2920487A 10X			DDD85646 3X
5		Barcode	Sequence	Cell line			Start	1B1	1B2	1B3	3A1	3A2	3A3	3B1	3B2	3B3	4A1	4A2	4A3	4B1	4B2	4B3	5A1	5A2	5A3	5B1	5B2	5B3	6A1	6A2	6A3	6B1	6B2	6B3	7A1	7A2	7A3	7B1	7B2	7B3	8A1	8A2	8A3
6		5-prime-total	TCACCACCCTCAACCACCCCTCA
7		3-prime-total	GCAGAGGAAGAGGAAGGCGAT
8		pIR1-barcode-0001	TAGCATCAGATAGTGCTGAGTAG	WT			7.69231	15.8897	23.2744	28.9213	12.2766	15.4694	13.7444	6.10085	2.02568	0.567428	11.9724	11.4162	10.2119	0.140701	0.00613803	0.00138059	0.100702	0.0267849	0.0206089	0.042011	0.0104087	0.00899527	0.103549	0.016165	0.000805999	0.0626755	0.00361961	0.00176441	5.82676	0.49428	0.269396	0.0345576	0.0101892	0.00172494	0.393064	0.0547468	0.00146213
9		pIR1-barcode-0002	TAGTATGGCGTAGCGCAATATAG	DDD01012248-Res 3			7.69231	15.9835	25.6922	34.1599	14.3084	19.5749	21.4194	10.2586	5.23238	2.0253	12.9179	14.8643	15.8657	0.170405	0.0193175	0.00643269	98.6755	99.7863	99.5932	99.6408	99.8895	99.9012	0.149554	0.0341581	0.11606	0.0860555	0.00941938	0.0156113	31.9123	59.0839	54.6045	0.074385	0.0132578	0.0143643	0.536755	0.0300767	0.0197857
10		pIR1-barcode-0003	TAGGCTTCCATAGATCCTTGTAG	DDD00107332-Res 1			7.69231	11.2797	11.5493	11.657	22.5148	34.3822	49.5212	42.2282	71.364	87.6072	12.8462	14.0441	12.0691	0.768995	0.0322272	0.0150093	0.251983	0.0526971	0.197117	0.0598251	0.0288378	0.0308532	90.9356	99.2455	99.8083	99.177	99.9549	99.9588	15.9291	9.92338	10.8385	0.033932	0.0281566	0.00658666	17.1759	6.21901	0.544208
11		pIR1-barcode-0004	TAGAGTGGCTTAGGACAATCTAG	Amph B-Res 1			7.69231	2.3031	0.56726	0.112808	1.96543	0.280268	0.0272367	0.465401	0.0218159	0.00278616	1.46522	0.334842	0.0592151	0.119329	0.000675766	0	0.00333125	0.00165551	0	0.00187944	0	0	0.037494	0	0	0.0441616	0	0	0.039992	0	0	0.0011595	0	0	0.0250937	0	0
12		pIR1-barcode-0005	TAGTTCGCGTTAGCCTATACTAG	Amph B-Res 3			7.69231	11.6959	11.716	8.88015	9.97964	7.01506	3.54327	2.99863	0.490314	0.0821149	7.25592	5.0413	2.37844	0.167785	0.00369059	0.000261706	0.0799869	0.00607951	0.0047438	0.0104855	0.00221973	0.00298403	0.0644073	0.00568422	0.000178251	0.0569291	0.00156097	0.000438983	0.625857	0.0106097	0.000939473	0.00990809	0.00211256	0.00028611	0.130206	0.00225076	0.00038803
13		pIR1-barcode-0006	TAGGTTCTGGTAGACCTCAATAG	Not used
14		pIR1-barcode-0007	TAGAGAAGAATAGGAGGAGGTAG	Not used
15		pIR1-barcode-0008	TAGGATCGACTAGAGCTAGTTAG	DDD01716002-Res 1			7.69231	3.61393	1.16832	0.336505	0.489875	0.0189049	0.00474068	0.0518642	0.0389888	0.0577316	10.2188	7.38659	3.99573	22.5483	15.825	7.56209	0.0724776	0.0133784	0.0141235	0.0216137	0.00814112	0.00350217	0.0692917	0.00896839	0	0.0570826	0	0.00064401	3.03093	0.124803	0.0485835	0.0248668	0	0.000629606	3.5861	0.401702	0.0666034
16		pIR1-barcode-0009	TAGCGCAATCTAGTATGGCTTAG	DDD01716002-Res 2			7.69231	5.51707	3.50719	2.24744	5.21675	3.01643	1.5237	4.22295	1.31937	0.671661	18.2002	26.1863	36.493	34.7991	40.0674	44.489	0.147639	0.0216779	0.0975105	0.0473271	0.0167093	0.0170243	0.107174	0.0267695	0.00254237	0.0811975	0.000856304	0.00521765	4.71302	0.525513	0.43465	0.0548921	0.00150656	0.00408076	4.53768	0.513084	0.0159115
17		pIR1-barcode-0010	TAGCAACCATTAGTGGTTGCTAG	DDD01716002-Res 3			7.69231	4.71974	2.29202	1.07546	1.73654	0.291398	0.057041	0.163527	0.111049	0.232994	14.8347	16.0124	16.9351	40.6937	43.9795	47.9208	0.13081	0.0397272	0.062495	0.0246005	0.0152376	0.0122905	0.216645	0.0248477	0.00412974	0.0948109	0	0.00452019	3.88759	0.300929	0.174127	0.0417367	0	0	17.5811	8.63464	1.18368
18		pIR1-barcode-0011	TAGTCGCTCGTAGCTATCTATAG	BPQ-Res 3			7.69231	4.87966	2.00491	0.738107	4.27949	1.56306	0.396146	1.96855	0.240522	0.0204347	2.20899	0.623735	0.135438	0.181126	0.010421	0.000174228	0.0469858	0.00140102	0.000557319	0.0222673	0.00320182	0	0.114915	0.00428402	0	0.0680224	0.00047963	0.000584499	3.98774	0.362927	0.0844352	0.0297648	0.00084385	0.000571425	3.62281	0.387523	0.0193746
19		pIR1-barcode-0012	TAGCCTACACTAGTTCGTGTTAG	Not used
20		pIR1-barcode-0013	TAGGCAAGAGTAGATGGAGATAG	Not used
21		pIR1-barcode-0014	TAGAGACAACTAGGAGTGGTTAG	Not used
22		pIR1-barcode-0015	TAGTGCACTCTAGCATGTCTTAG	DDD01542111-Res 1			7.69231	3.72605	1.86259	0.989867	6.10684	3.97548	2.53695	12.6571	10.861	5.90588	0.0139567	0.00399046	0.00344158	0.026671	0.00441148	0.000830113	0.0780326	0.00381437	0.000758672	0.018043	0.00150875	0.00324518	5.28444	0.36332	0.0138119	0.0605655	0.000326457	0.00119351	2.43258	0.247549	0.127712	0.00289417	0.000574362	0	0.834289	0.169021	1.82221
23		pIR1-barcode-0016	TAGCTCCTACTAGTCTTCGTTAG	DDD01542111-Res 3			7.69231	3.35613	1.21672	0.475008	4.9616	2.52652	1.10277	10.0385	5.86242	2.43077	0.40935	0.0424012	0.0023936	0.130439	0.0178074	0.000989725	0.238438	0.0132644	0	0.0250976	0.0055964	0	2.56892	0.241736	0.012134	0.0936068	0.00544919	0	0.428089	0.433341	0.00177646	0.00619349	0.00319573	0	4.26947	0.40153	0.0124734
24		pIR1-barcode-0017	TAGATGGAATTAGGCAAGGCTAG	GSK2920487A-Res 2			7.69231	8.94625	7.60819	4.74138	7.72909	5.4919	2.84852	3.84372	0.84362	0.117499	3.89297	1.66566	0.631704	0.132537	0.0152252	0.00127113	0.0995913	0.0179324	0.00428006	0.0443804	0.0119163	0.0128154	0.14489	0.012502	0.0396435	0.0646917	0.0132603	0.00763094	22.4638	27.2629	32.9177	99.6591	99.9183	99.9526	0.0886968	0.0188088	0.0122009
25		pIR1-barcode-0018	TAGGCGTGGATAGATACAAGTAG	DNDI6690-Res 2			7.69231	8.08931	7.5409	5.66514	8.435	6.39447	3.27461	5.00211	1.58877	0.278179	3.76328	2.37824	1.21884	0.120911	0.0181484	0.00172618	0.0744823	0.0153166	0.00456966	0.0416596	0.00673151	0.00705846	0.203133	0.0160995	0.00243252	0.0532339	0.0101594	0.00359438	4.72213	1.2299	0.497761	0.0265954	0.0219103	0.0191317	47.2188	83.1676	96.3017
		pIR1-barcode-0019	TAGCACAGCTTAGTGTGATCTAG	Not used				0	0	0	0	0	0	0	0	0	0	0	0	0	0	0	0	0	0	0	0	0	0	0	0	0	0	0	0	0	0	0	0	0	0	0	0
		pIR1-barcode-0020	TAGATAACTGTAGGCGGTCATAG	Not used				0	0	0	0	0	0	0	0	0	0	0	0	0	0	0	0	0	0	0	0	0	0	0	0	0	0	0	0	0	0	0	0	0	0	0	0
		pIR1-barcode-0021	TAGTGGTCGATAGCAACTAGTAG	Not used				0	0	0	0	0	0	0	0	0	0	0	0	0	0	0	0	0	0	0	0	0	0	0	0	0	0	0	0	0	0	0	0	0	0	0	0
		pIR1-barcode-0022	TAGAGAATAGTAGGAGGCGATAG	Not used
		pIR1-barcode-0023	TAGCTCAGTATAGTCTGACGTAG	Not used
		pIR1-barcode-0024	TAGTATCAGTTAGCGCTGACTAG	Not used
		pIR1-barcode-0025	TAGAGCAACATAGGATGGTGTAG	Not used
		pIR1-barcode-0026	TAGTGTAGCGTAGCACGATATAG	Not used
		pIR1-barcode-0027	TAGCAGAACATAGTGAGGTGTAG	Not used
		pIR1-barcode-0028	TAGACCAAGATAGGTTGGAGTAG	Not used
		pIR1-barcode-0029	TAGGCAATCGTAGATGGCTATAG	Not used
		pIR1-barcode-0030	TAGCAACAGCTAGTGGTGATTAG	Not used
				Day			0	3	6	9	3	6	9	4	7	10	4	7	10	4	7	10	4	7	10	4	7	10	4	7	10	4	7	10	4	7	10	6	10	13	6	10	16
	3	Continuous cell density of each line at harvest (x10^5/ml)
		This is the actual cell density for each line at the start of the experiment and at harvest

								1B	1B	1B	3A	3A	3A	3B	3B	3B	4A	4A	4A	4B	4B	4B	5A	5A	5A	5B	5B	5B	6A	6A	6A	6B	6B	6B	7A	7A	7A	7B	7B	7B	8A	8A	8A
								No inhibitor			DDD01542111 3x			DDD01542111 10x			DDD01716002 3x			DDD01716002 10x			DDD01012248 3x			DDD01012248 10x			DDD00107332 3X			DDD00107332 10X			GSK2920487A 3X			GSK2920487A 10X			DDD85646 3X								Select inhibitor to show
		Barcode	Sequence	Cell line			Start	1B1	1B2	1B3	3A1	3A2	3A3	3B1	3B2	3B3	4A1	4A2	4A3	4B1	4B2	4B3	5A1	5A2	5A3	5B1	5B2	5B3	6A1	6A2	6A3	6B1	6B2	6B3	7A1	7A2	7A3	7B1	7B2	7B3	8A1	8A2	8A3						Check to show processed data
		5-prime-total	TCACCACCCTCAACCACCCCTCA																																														Select bg level (%)
		3-prime-total	GCAGAGGAAGAGGAAGGCGAT
		pIR1-barcode-0001	TAGCATCAGATAGTGCTGAGTAG	WT			0.075411	30.4313	12522.7	5.69264e+06	13.6365	2691.04	544007	15.9895	966.93	48008.7	48.9599	4751.66	928795	0.380997	1.67931	49.6878	0.18472	19.7822	5333.41	0.0624235	5.48384	2014.12	0.149452	8.20357	122.409	0.0832432	1.27211	173.655	15.1547	73.5009	9757.07	0.130073	8.26333	149.279	0.953609	15.8798	82.8719
		pIR1-barcode-0002	TAGTATGGCGTAGCGCAATATAG	DDD01012248-Res 3			0.144892	58.8149	26560	1.29188e+07	30.5369	6542.64	1.6289e+06	51.6583	4798.81	329236	101.499	11887.2	2.77255e+06	0.88658	10.1546	444.824	347.77	141600	4.9521e+07	284.467	101115	4.29786e+07	0.414729	33.3065	33866.4	0.219604	6.36057	2952.14	159.474	16881	3.79985e+06	0.537946	20.6583	2388.47	2.50203	16.7621	2154.67
		pIR1-barcode-0003	TAGGCTTCCATAGATCCTTGTAG	DDD00107332-Res 1			0.0938075	26.8724	7729.96	2.85421e+06	31.1098	7440.16	2.43821e+06	137.673	42374.8	9.22044e+06	65.3488	7271.46	1.3655e+06	2.59031	10.968	671.968	0.574973	48.4143	63456.7	0.110579	18.8996	8593.59	163.265	62652.8	1.88559e+07	163.857	43699	1.22381e+07	51.5367	1835.62	488315	0.158875	28.4052	709.077	51.836	2243.94	38369.7
		pIR1-barcode-0004	TAGAGTGGCTTAGGACAATCTAG	Amph B-Res 1			0.0321077	1.87799	129.949	9453.87	0.929518	20.7584	458.992	0.519332	4.43376	100.367	2.55114	59.3388	2293.08	0.137576	0.0787175	0	0.00260169	0.520584	0	0.00118902	0	0	0.0230405	0	0	0.024973	0	0	0.0442861	0	0	0.00185819	0	0	0.0259207	0	0
		pIR1-barcode-0005	TAGTTCGCGTTAGCCTATACTAG	Amph B-Res 3			0.227324	67.5231	19002.4	5.269e+06	33.4158	3678.65	422759	23.6907	705.523	20943.2	89.4464	6325.26	652101	1.36959	3.04374	28.393	0.442287	13.5352	3700.74	0.0469662	3.52532	2014.12	0.280222	8.69579	81.6059	0.227928	1.65375	130.241	4.90691	4.75594	102.571	0.11242	5.16458	74.6397	0.952245	1.96801	66.2975
		pIR1-barcode-0006	TAGGTTCTGGTAGACCTCAATAG	Not used
		pIR1-barcode-0007	TAGAGAAGAATAGGAGGAGGTAG	Not used
		pIR1-barcode-0008	TAGGATCGACTAGAGCTAGTTAG	DDD01716002-Res 1			0.0516512	4.74058	430.552	45366.3	0.372697	2.2525	128.518	0.0931016	12.7471	3345.55	28.6221	2105.79	248917	41.82	2965.44	186412	0.0910591	6.76759	2503.44	0.0219968	2.93777	537.099	0.0684988	3.11736	0	0.0519279	0	43.4138	5.39937	12.7113	1205.21	0.0641076	0	37.3198	5.95903	79.8064	2585.6
		pIR1-barcode-0009	TAGCGCAATCTAGTATGGCTTAG	DDD01716002-Res 2			0.0318763	4.4663	797.646	186990	2.4494	221.805	25492.4	4.67836	266.211	24021.1	31.4608	4607.15	1.40299e+06	39.8316	4633.68	676819	0.114474	6.76759	10666.8	0.0297255	3.72117	1611.3	0.0653852	5.7425	163.212	0.0455856	0.127211	217.069	5.18148	33.0322	6654.29	0.0873349	0.516458	149.279	4.65345	62.9086	381.211
		pIR1-barcode-0010	TAGCAACCATTAGTGGTTGCTAG	DDD01716002-Res 3			0.0147179	1.76415	240.684	41314.7	0.376462	9.89335	440.632	0.083646	10.3454	3847.38	11.8399	1300.75	300616	21.5062	2348.35	336606	0.0468304	5.72642	3156.51	0.00713411	1.56681	537.099	0.0610262	2.46107	122.409	0.0245766	0	86.8276	1.97339	8.73363	1230.85	0.0306601	0	0	8.32464	488.814	13093.8
		pIR1-barcode-0011	TAGTCGCTCGTAGCTATCTATAG	BPQ-Res 3			0.0569101	7.05262	814.079	109640	3.58734	205.199	11832.8	3.89354	86.6431	1304.77	6.81721	195.92	9296.25	0.370136	2.15161	4.73217	0.0650422	0.780876	108.845	0.0249694	1.27303	0	0.125166	1.64071	0	0.0681802	0.127211	43.4138	7.82713	40.7281	2307.85	0.0845476	0.516458	37.3198	6.63297	84.8282	828.719
		pIR1-barcode-0012	TAGCCTACACTAGTTCGTGTTAG	Not used
		pIR1-barcode-0013	TAGGCAAGAGTAGATGGAGATAG	Not used
		pIR1-barcode-0014	TAGAGACAACTAGGAGTGGTTAG	Not used
		pIR1-barcode-0015	TAGTGCACTCTAGCATGTCTTAG	DDD01542111-Res 1			0.0836122	7.91206	1111.14	216027	7.52102	766.779	111333	36.7802	5748.19	554023	0.0632813	1.84155	347.06	0.0800754	1.3382	33.1252	0.158703	3.1235	217.69	0.0297255	0.881331	805.649	8.45648	204.433	2325.77	0.0891892	0.127211	130.241	7.01493	40.8146	5128.55	0.0120782	0.516458	0	2.24419	54.3579	114512
		pIR1-barcode-0016	TAGCTCCTACTAGTCTTCGTTAG	DDD01542111-Res 3			0.0300549	2.56168	260.91	37263	2.19648	175.165	17395.8	10.4856	1115.28	81966	0.667166	7.03369	86.765	0.140771	1.9417	14.1965	0.174313	3.90438	0	0.0148627	1.17511	0	1.4777	48.8933	734.453	0.0495495	0.763269	0	0.443747	25.6821	25.6428	0.00929095	1.03292	0	4.12821	46.418	281.764
		pIR1-barcode-0017	TAGATGGAATTAGGCAAGGCTAG	GSK2920487A-Res 2			0.0741044	16.8367	4022.61	917087	8.4365	938.809	110791	9.89932	395.713	9769.01	15.644	681.271	56459.3	0.352673	4.09331	44.9556	0.179517	13.0146	1088.45	0.0648015	6.16931	2819.77	0.205496	6.23472	5916.43	0.0844324	4.57961	738.035	57.4134	3983.83	1.17157e+06	368.613	79628.5	8.50019e+06	0.211458	5.36114	679.549
		pIR1-barcode-0018	TAGGCGTGGATAGATACAAGTAG	DNDI6690-Res 2			0.0832896	17.111	4481.23	1.23158e+06	10.3482	1228.59	143150	14.4795	837.612	25994.9	16.9974	1093.29	122438	0.361617	5.48398	68.6165	0.150898	12.494	1306.14	0.0683686	3.91703	1745.57	0.323812	9.02393	408.029	0.0780901	3.94356	390.724	13.5648	201.998	19911.6	0.110562	19.6254	1828.67	126.526	26643.9	6.02851e+06
		pIR1-barcode-0019	TAGCACAGCTTAGTGTGATCTAG	Not used
		pIR1-barcode-0020	TAGATAACTGTAGGCGGTCATAG	Not used
		pIR1-barcode-0021	TAGTGGTCGATAGCAACTAGTAG	Not used
		pIR1-barcode-0022	TAGAGAATAGTAGGAGGCGATAG	Not used
		pIR1-barcode-0023	TAGCTCAGTATAGTCTGACGTAG	Not used
		pIR1-barcode-0024	TAGTATCAGTTAGCGCTGACTAG	Not used
		pIR1-barcode-0025	TAGAGCAACATAGGATGGTGTAG	Not used
		pIR1-barcode-0026	TAGTGTAGCGTAGCACGATATAG	Not used
		pIR1-barcode-0027	TAGCAGAACATAGTGAGGTGTAG	Not used
		pIR1-barcode-0028	TAGACCAAGATAGGTTGGAGTAG	Not used
		pIR1-barcode-0029	TAGGCAATCGTAGATGGCTATAG	Not used
		pIR1-barcode-0030	TAGCAACAGCTAGTGGTGATTAG	Not used
				Day			0	3	6	9	3	6	9	4	7	10	4	7	10	4	7	10	4	7	10	4	7	10	4	7	10	4	7	10	4	7	10	6	10	13	6	10	16
	4	Fold growth from time = 0						1B1	1B2	1B3	3A1	3A2	3A3	3B1	3B2	3B3	4A1	4A2	4A3	4B1	4B2	4B3	5A1	5A2	5A3	5B1	5B2	5B3	6A1	6A2	6A3	6B1	6B2	6B3	7A1	7A2	7A3	7B1	7B2	7B3	8A1	8A2	8A3
							time (h)=	72	144	216	72	144	216	96	168	240	96	168	240	96	168	240	96	168	240	96	168	240	96	168	240	96	168	240	96	168	240	144	240	312	144	240	384
							Ctrl	No inhibitor			DDD01542111 3x			DDD01542111 10x			DDD01716002 3x			DDD01716002 10x			DDD01012248 3x			DDD01012248 10x			DDD00107332 3X			DDD00107332 10X			GSK2920487A 3X			GSK2920487A 10X			DDD85646 3X
		Barcode	Sequence	Cell line			Start	1B1	1B2	1B3	3A1	3A2	3A3	3B1	3B2	3B3	4A1	4A2	4A3	4B1	4B2	4B3	5A1	5A2	5A3	5B1	5B2	5B3	6A1	6A2	6A3	6B1	6B2	6B3	7A1	7A2	7A3	7B1	7B2	7B3	8A1	8A2	8A3
		5-prime-total	TCACCACCCTCAACCACCCCTCA
		3-prime-total	GCAGAGGAAGAGGAAGGCGAT
		pIR1-barcode-0001	TAGCATCAGATAGTGCTGAGTAG	WT			1	403.54	166059	7.54883e+07	180.829	35685	7.21389e+06	212.031	12822.1	636627	649.241	63010.2	1.23164e+07	5.05228	22.2687	658.894	2.44951	262.325	70724.6	0.827777	72.7193	26708.6	1.98183	108.785	1623.22	1.10386	16.8691	2302.79	200.962	974.671	129385	1.72486	109.577	1979.54	12.6455	210.577	1098.94
		pIR1-barcode-0002	TAGTATGGCGTAGCGCAATATAG	DDD01012248-Res 3			1	405.923	183309	8.91616e+07	210.756	45155.4	1.12422e+07	356.53	33120	2.27229e+06	700.514	82041.8	1.91353e+07	6.11891	70.0837	3070.04	2400.21	977282	3.41779e+08	1963.31	697868	2.96625e+08	2.86234	229.872	233736	1.51564	43.8988	20374.8	1100.64	116508	2.62254e+07	3.71274	142.578	16484.5	17.2683	115.687	14870.9
		pIR1-barcode-0003	TAGGCTTCCATAGATCCTTGTAG	DDD00107332-Res 1			1	286.463	82402.3	3.04262e+07	331.634	79313	2.59916e+07	1467.61	451720	9.8291e+07	696.627	77514.7	1.45564e+07	27.6131	116.92	7163.27	6.12929	516.102	676457	1.17878	201.473	91608.8	1740.42	667887	2.01007e+08	1746.74	465837	1.3046e+08	549.387	19567.9	5.2055e+06	1.69363	302.803	7558.85	552.578	23920.7	409026
		pIR1-barcode-0004	TAGAGTGGCTTAGGACAATCTAG	Amph B-Res 1			1	58.4904	4047.3	294443	28.95	646.524	14295.4	16.1747	138.091	3125.94	79.4559	1848.12	71418.4	4.28485	2.45167	0	0.0810302	16.2137	0	0.0370322	0	0	0.717601	0	0	0.777789	0	0	1.3793	0	0	0.0578737	0	0	0.807306	0	0
		pIR1-barcode-0005	TAGTTCGCGTTAGCCTATACTAG	Amph B-Res 3			1	297.034	83591.7	2.31783e+07	146.996	16182.4	1.85972e+06	104.215	3103.59	92128.9	393.474	27824.8	2.86859e+06	6.02482	13.3894	124.901	1.94562	59.5412	16279.5	0.206604	15.5079	8860.13	1.2327	38.2528	358.984	1.00265	7.27484	572.932	21.5855	20.9214	451.21	0.494538	22.719	328.34	4.18893	8.6573	291.643
		pIR1-barcode-0006	TAGGTTCTGGTAGACCTCAATAG	Not used
		pIR1-barcode-0007	TAGAGAAGAATAGGAGGAGGTAG	Not used
		pIR1-barcode-0008	TAGGATCGACTAGAGCTAGTTAG	DDD01716002-Res 1			1	91.7807	8335.76	878321	7.21566	43.61	2488.19	1.80251	246.792	64772	554.143	40769.4	4.81918e+06	809.663	57412.9	3.60906e+06	1.76296	131.025	48468.2	0.425873	56.8771	10398.6	1.32618	60.3541	0	1.00536	0	840.52	104.535	246.1	23333.6	1.24116	0	722.536	115.371	1545.1	50058.9
		pIR1-barcode-0009	TAGCGCAATCTAGTATGGCTTAG	DDD01716002-Res 2			1	140.114	25023.2	5.86612e+06	76.8406	6958.32	799729	146.766	8351.36	753571	986.964	144532	4.40136e+07	1249.57	145364	2.12327e+07	3.5912	212.308	334632	0.932525	116.738	50548.5	2.05122	180.149	5120.16	1.43008	3.99078	6809.73	162.55	1036.26	208754	2.73981	16.2019	4683.08	145.985	1973.52	11959.1
		pIR1-barcode-0010	TAGCAACCATTAGTGGTTGCTAG	DDD01716002-Res 3			1	119.864	16353.2	2.8071e+06	25.5785	672.198	29938.5	5.68328	702.916	261408	804.458	88378.5	2.04252e+07	1461.23	159557	2.28705e+07	3.18186	389.078	214467	0.484723	106.456	36492.9	4.14639	167.216	8317	1.66984	0	5899.45	134.081	593.402	83629.5	2.08319	0	0	565.613	33212.2	889648
		pIR1-barcode-0011	TAGTCGCTCGTAGCTATCTATAG	BPQ-Res 3			1	123.926	14304.6	1.92655e+06	63.0351	3605.66	207921	68.4156	1522.46	22926.8	119.789	3442.63	163350	6.50387	37.8072	83.1517	1.14289	13.7212	1912.58	0.438751	22.3692	0	2.19936	28.8299	0	1.19803	2.2353	762.849	137.535	715.657	40552.5	1.48563	9.07497	655.768	116.552	1490.56	14561.9
		pIR1-barcode-0012	TAGCCTACACTAGTTCGTGTTAG	Not used
		pIR1-barcode-0013	TAGGCAAGAGTAGATGGAGATAG	Not used
		pIR1-barcode-0014	TAGAGACAACTAGGAGTGGTTAG	Not used
		pIR1-barcode-0015	TAGTGCACTCTAGCATGTCTTAG	DDD01542111-Res 1			1	94.6281	13289.2	2.58368e+06	89.9512	9170.66	1.33154e+06	439.891	68748.2	6.62611e+06	0.756843	22.0249	4150.83	0.9577	16.0048	396.177	1.89808	37.357	2603.57	0.355516	10.5407	9635.55	101.139	2445.01	27816.1	1.0667	1.52145	1557.68	83.8984	488.142	61337.3	0.144455	6.17682	0	26.8404	650.12	1.36957e+06
		pIR1-barcode-0016	TAGCTCCTACTAGTCTTCGTTAG	DDD01542111-Res 3			1	85.2335	8681.11	1.23983e+06	73.0823	5828.18	578801	348.88	37108	2.72721e+06	22.1982	234.028	2886.88	4.68379	64.605	472.353	5.79982	129.908	0	0.494519	39.0987	0	49.1669	1626.8	24437	1.64863	25.3958	0	14.7646	854.505	853.197	0.309133	34.3676	0	137.356	1544.44	9374.99
		pIR1-barcode-0017	TAGATGGAATTAGGCAAGGCTAG	GSK2920487A-Res 2			1	227.202	54283.1	1.23756e+07	113.846	12668.7	1.49507e+06	133.586	5339.95	131828	211.108	9193.4	761888	4.75913	55.2371	606.653	2.42248	175.625	14688.1	0.874463	83.2517	38051.4	2.77307	84.1343	79839.1	1.13937	61.7995	9959.4	774.765	53759.8	1.58097e+07	4974.24	1.07455e+06	1.14706e+08	2.85352	72.3458	9170.17
		pIR1-barcode-0018	TAGGCGTGGATAGATACAAGTAG	DNDI6690-Res 2			1	205.439	53803	1.47867e+07	124.244	14750.8	1.71871e+06	173.845	10056.6	312103	204.075	13126.4	1.47003e+06	4.34168	65.8423	823.83	1.81173	150.007	15681.9	0.820853	47.029	20957.9	3.88779	108.344	4898.92	0.937573	47.3475	4691.15	162.864	2425.24	239065	1.32744	235.628	21955.6	1519.11	319895	7.23801e+07
		pIR1-barcode-0019	TAGCACAGCTTAGTGTGATCTAG	Not used
		pIR1-barcode-0020	TAGATAACTGTAGGCGGTCATAG	Not used
		pIR1-barcode-0021	TAGTGGTCGATAGCAACTAGTAG	Not used
		pIR1-barcode-0022	TAGAGAATAGTAGGAGGCGATAG	Not used
		pIR1-barcode-0023	TAGCTCAGTATAGTCTGACGTAG	Not used
		pIR1-barcode-0024	TAGTATCAGTTAGCGCTGACTAG	Not used
		pIR1-barcode-0025	TAGAGCAACATAGGATGGTGTAG	Not used
		pIR1-barcode-0026	TAGTGTAGCGTAGCACGATATAG	Not used
		pIR1-barcode-0027	TAGCAGAACATAGTGAGGTGTAG	Not used
		pIR1-barcode-0028	TAGACCAAGATAGGTTGGAGTAG	Not used
		pIR1-barcode-0029	TAGGCAATCGTAGATGGCTATAG	Not used
		pIR1-barcode-0030	TAGCAACAGCTAGTGGTGATTAG	Not used
						Total	13	2539.64	713482	2.61013e+08	1472.96	230680	5.24859e+07	3475.44	632981	1.12195e+08	5422.8	551938	1.20608e+08	3590.8	362799	4.77256e+07	2432.42	979375	3.43175e+08	1970.38	698640	2.96919e+08	1913.91	672965	2.01393e+08	1761.23	466048	1.30513e+08	3448.95	197190	4.80279e+07	4991.25	1.07542e+06	1.1476e+08	3217.16	384639	7.51598e+07
	5	Doubling time (h)																																															What do you want to show?
		Calculated doubling times for each line from time = 0.																																															1
								No inhibitor			DDD01542111 3x			DDD01542111 10x			DDD01716002 3x			DDD01716002 10x			DDD01012248 3x			DDD01012248 10x			DDD00107332 3X			DDD00107332 10X			GSK2920487A 3X			GSK2920487A 10X			DDD85646 3X								2
		Barcode	Sequence	Cell line			Start	1B1	1B2	1B3	3A1	3A2	3A3	3B1	3B2	3B3	4A1	4A2	4A3	4B1	4B2	4B3	5A1	5A2	5A3	5B1	5B2	5B3	6A1	6A2	6A3	6B1	6B2	6B3	7A1	7A2	7A3	7B1	7B2	7B3	8A1	8A2	8A3						3
		5-prime-total	TCACCACCCTCAACCACCCCTCA																																														4
		3-prime-total	GCAGAGGAAGAGGAAGGCGAT
		pIR1-barcode-0001	TAGCATCAGATAGTGCTGAGTAG	WT				8.31739	8.30386	8.2538	9.60195	9.5219	9.48103	12.4221	12.311	12.4481	10.2755	10.5373	10.1893	41.0795	37.5256	25.6303	74.275	20.908	14.8976	-352.054	27.1657	16.321	97.2807	24.8325	22.5043	673.405	41.2137	21.4877	12.5477	16.9205	14.1332	183.095	35.4201	28.4907	39.3383	31.0953	38.0127						1
		pIR1-barcode-0002	TAGTATGGCGTAGCGCAATATAG	DDD01012248-Res 3				8.30923	8.23614	8.17875	9.32711	9.31279	9.22193	11.3236	11.1885	11.3659	10.1563	10.2916	9.92156	36.7355	27.4017	20.7182	8.54933	8.44288	8.46606	8.77588	8.65418	8.52755	63.2747	21.4158	13.457	160.02	30.7912	16.7662	9.50107	9.98214	9.7385	76.0904	33.5401	22.2717	35.0361	35.0156	27.7052						2
		pIR1-barcode-0003	TAGGCTTCCATAGATCCTTGTAG	DDD00107332-Res 1				8.82115	8.81791	8.68907	8.59861	8.84778	8.76924	9.12612	8.94327	9.03936	10.1649	10.3434	10.0861	20.0531	24.4564	18.7406	36.7012	18.6428	12.3918	404.554	21.948	14.5603	8.9176	8.68251	8.70112	8.91328	8.92219	8.9024	10.5475	11.7843	10.7567	189.444	29.1183	24.2162	15.8067	16.4994	20.5988						3
		pIR1-barcode-0004	TAGAGTGGCTTAGGACAATCTAG	Amph B-Res 1				12.2655	12.0173	11.8893	14.8286	15.4232	15.6485	23.9064	23.6305	20.6717	15.2089	15.4812	14.8846	45.7308	129.853		-26.4799	41.8		-20.189			-200.524			-264.791			206.924			-35.0284			-466.303								4
		pIR1-barcode-0005	TAGTTCGCGTTAGCCTATACTAG	Amph B-Res 3				8.765	8.80676	8.82848	10.0005	10.2989	10.3713	14.321	14.4831	14.5531	11.1367	11.379	11.1878	37.0525	44.8835	34.4598	99.976	28.4948	17.1542	-42.1967	42.4786	18.3023	318.072	31.9544	28.276	25097.6	58.6814	26.1945	21.6607	38.2958	27.2181	-141.754	53.2644	37.3248	69.6803	77.0734	46.8976
		pIR1-barcode-0006	TAGGTTCTGGTAGACCTCAATAG	Not used
		pIR1-barcode-0007	TAGAGAAGAATAGGAGGAGGTAG	Not used
		pIR1-barcode-0008	TAGGATCGACTAGAGCTAGTTAG	DDD01716002-Res 1				11.0427	11.0556	10.9398	25.2531	26.4386	19.1474	112.94	21.1397	15.0159	10.5331	10.9695	10.8106	9.93668	10.6268	11.0177	117.359	23.885	15.4195	-77.9534	28.8176	17.9855	235.712	28.4005		12451.6		24.7037	14.3116	21.1504	16.5402	461.992		32.8527	21.0215	22.6554	24.5975
		pIR1-barcode-0009	TAGCGCAATCTAGTATGGCTTAG	DDD01716002-Res 2				10.0975	9.8556	9.60684	11.4946	11.2813	11.0153	13.3382	12.8955	12.293	9.65129	9.80105	9.452	9.33197	9.79631	9.8604	52.0476	21.7335	13.0774	-952.517	24.4644	15.3596	92.6213	22.4208	19.4774	186.013	84.14	18.8481	13.0706	16.7712	13.5812	99.0321	59.7298	25.5879	20.0287	21.9247	28.3482
		pIR1-barcode-0010	TAGCAACCATTAGTGGTTGCTAG	DDD01716002-Res 3				10.4268	10.2877	10.0837	15.395	15.331	14.5262	38.297	17.7642	13.3363	9.94626	10.2243	9.88311	9.13158	9.72013	9.81716	57.4894	19.526	13.5514	-91.8865	24.9476	15.836	46.7869	22.7471	18.4306	129.78		19.1596	13.5843	18.2354	14.6774	136.004			15.7486	15.9793	19.4304
		pIR1-barcode-0011	TAGTCGCTCGTAGCTATCTATAG	BPQ-Res 3				10.3548	10.4316	10.346	12.044	12.1868	12.2271	15.7474	15.8908	16.5692	13.9043	14.2987	13.8587	35.5385	32.0575	37.6313	498.206	44.464	22.0157	-80.7724	37.4712		84.4264	34.6428		368.286	144.769	25.0646	13.5142	17.7157	15.6786	252.154	75.4268	33.3439	20.9765	22.7668	27.7659
		pIR1-barcode-0012	TAGCCTACACTAGTTCGTGTTAG	Not used
		pIR1-barcode-0013	TAGGCAAGAGTAGATGGAGATAG	Not used
		pIR1-barcode-0014	TAGAGACAACTAGGAGTGGTTAG	Not used
		pIR1-barcode-0015	TAGTGCACTCTAGCATGTCTTAG	DDD01542111-Res 1				10.9686	10.5125	10.1404	11.0922	10.9399	10.617	10.9327	10.4549	10.5915	-238.846	37.6592	19.9681	-1539.6	41.9955	27.81	103.835	32.1635	21.1523	-64.3426	49.4423	18.1349	14.414	14.9259	16.2562	1030.53	277.483	22.6304	15.0221	18.8106	15.0901	-51.5888	91.3636		30.3392	25.6834	18.8371
		pIR1-barcode-0016	TAGCTCCTACTAGTCTTCGTTAG	DDD01542111-Res 3				11.2266	11.0061	10.671	11.6289	11.5119	11.2837	11.3655	11.0676	11.226	21.4651	21.3454	20.8781	43.0942	27.9368	27.0157	37.8548	23.927		-94.4974	31.7637		17.083	15.7483	16.4645	133.098	36.0011		24.7164	17.2503	24.6489	-85.0208	47.0314		20.2766	22.6568	29.1028
		pIR1-barcode-0017	TAGATGGAATTAGGCAAGGCTAG	GSK2920487A-Res 2				9.19795	9.15552	9.16769	10.5403	10.5657	10.5305	13.5946	13.5674	14.1108	12.4323	12.7598	12.283	42.6534	29.0278	25.9607	75.2064	22.5311	17.3381	-496.044	26.3347	15.7732	65.2404	26.2721	14.7377	509.991	28.2376	18.0698	10.0025	10.6909	10.0358	11.7261	11.9789	11.6534	95.1913	38.8548	29.1733
		pIR1-barcode-0018	TAGGCGTGGATAGATACAAGTAG	DNDI6690-Res 2				9.37187	9.16299	9.06885	10.3492	10.3982	10.4283	12.9004	12.6355	13.1495	12.5115	12.2805	11.7145	45.3203	27.8102	24.7775	111.971	23.2401	17.2206	-337.074	30.2404	16.7187	49.0059	24.854	19.5787	-1032.29	30.1875	19.679	13.0656	14.9414	13.4326	352.379	30.4554	21.6332	13.6247	13.1239	14.7075
		pIR1-barcode-0019	TAGCACAGCTTAGTGTGATCTAG	Not used
		pIR1-barcode-0020	TAGATAACTGTAGGCGGTCATAG	Not used
		pIR1-barcode-0021	TAGTGGTCGATAGCAACTAGTAG	Not used
		pIR1-barcode-0022	TAGAGAATAGTAGGAGGCGATAG	Not used
		pIR1-barcode-0023	TAGCTCAGTATAGTCTGACGTAG	Not used
		pIR1-barcode-0024	TAGTATCAGTTAGCGCTGACTAG	Not used
		pIR1-barcode-0025	TAGAGCAACATAGGATGGTGTAG	Not used
		pIR1-barcode-0026	TAGTGTAGCGTAGCACGATATAG	Not used
		pIR1-barcode-0027	TAGCAGAACATAGTGAGGTGTAG	Not used
		pIR1-barcode-0028	TAGACCAAGATAGGTTGGAGTAG	Not used
		pIR1-barcode-0029	TAGGCAATCGTAGATGGCTATAG	Not used
		pIR1-barcode-0030	TAGCAACAGCTAGTGGTGATTAG	Not used

																																																2
																																																3	WT
	5b	Fitness = 1/doubling time																																														4	DDD01012248-Res 3
		This shows the inverse of doubling time, so a high number is good growth, a low number is poor growth.																																														5	DDD00107332-Res 1
								No inhibitor			DDD01542111 3x			DDD01542111 10x			DDD01716002 3x			DDD01716002 10x			DDD01012248 3x			DDD01012248 10x			DDD00107332 3X			DDD00107332 10X			GSK2920487A 3X			GSK2920487A 10X			DDD85646 3X							6	Amph B-Res 1
		Barcode	Sequence	Cell line			Start	1B1	1B2	1B3	3A1	3A2	3A3	3B1	3B2	3B3	4A1	4A2	4A3	4B1	4B2	4B3	5A1	5A2	5A3	5B1	5B2	5B3	6A1	6A2	6A3	6B1	6B2	6B3	7A1	7A2	7A3	7B1	7B2	7B3	8A1	8A2	8A3					7	Amph B-Res 3
		5-prime-total	TCACCACCCTCAACCACCCCTCA																																													8	DDD01716002-Res 1
		3-prime-total	GCAGAGGAAGAGGAAGGCGAT																																													9	DDD01716002-Res 2
		pIR1-barcode-0001	TAGCATCAGATAGTGCTGAGTAG	WT				0.12023	0.120426	0.121156	0.104146	0.105021	0.105474	0.0805014	0.0812283	0.0803337	0.0973188	0.0949006	0.098142	0.0243431	0.0266485	0.0390163	0.0134635	0.0478286	0.0671247	-0.00284048	0.0368111	0.0612709	0.0102795	0.0402698	0.044436	0.00148499	0.0242638	0.0465382	0.0796956	0.0590998	0.0707555	0.00546166	0.0282325	0.0350992	0.0254205	0.0321592	0.026307					10	DDD01716002-Res 3
		pIR1-barcode-0002	TAGTATGGCGTAGCGCAATATAG	DDD01012248-Res 3				0.120348	0.121416	0.122268	0.107214	0.107379	0.108437	0.0883113	0.0893775	0.0879821	0.0984612	0.0971671	0.100791	0.0272216	0.0364941	0.0482668	0.116968	0.118443	0.118119	0.113949	0.115551	0.117267	0.0158041	0.0466946	0.0743105	0.00624923	0.0324768	0.0596437	0.105251	0.100179	0.102685	0.0131423	0.029815	0.0449001	0.028542	0.0285587	0.0360943					11	BPQ-Res 3
		pIR1-barcode-0003	TAGGCTTCCATAGATCCTTGTAG	DDD00107332-Res 1				0.113364	0.113406	0.115087	0.116298	0.113023	0.114035	0.109576	0.111816	0.110627	0.0983775	0.0966797	0.0991464	0.0498675	0.0408891	0.05336	0.0272471	0.05364	0.0806985	0.00247186	0.0455621	0.06868	0.112138	0.115174	0.114928	0.112192	0.11208	0.112329	0.0948092	0.0848584	0.092965	0.0052786	0.0343426	0.0412947	0.0632641	0.0606082	0.0485464					12	DDD01542111-Res 1
		pIR1-barcode-0004	TAGAGTGGCTTAGGACAATCTAG	Amph B-Res 1				0.0815296	0.0832135	0.0841094	0.0674374	0.0648372	0.063904	0.0418299	0.0423183	0.0483753	0.0657509	0.0645943	0.0671834	0.0218671	0.00770099	#VALUE!	-0.0377646	0.0239235	#VALUE!	-0.049532	#VALUE!	#VALUE!	-0.00498694	#VALUE!	#VALUE!	-0.00377656	#VALUE!	#VALUE!	0.00483269	#VALUE!	#VALUE!	-0.0285482	#VALUE!	#VALUE!	-0.00214453	#VALUE!	#VALUE!					13	DDD01542111-Res 3
		pIR1-barcode-0005	TAGTTCGCGTTAGCCTATACTAG	Amph B-Res 3				0.11409	0.113549	0.11327	0.0999949	0.0970982	0.0964197	0.0698274	0.069046	0.068714	0.089793	0.0878815	0.089383	0.0269887	0.0222799	0.0290193	0.0100024	0.0350942	0.0582949	-0.0236985	0.0235413	0.054638	0.00314394	0.0312946	0.0353657	3.98444e-05	0.0170412	0.0381759	0.0461666	0.0261125	0.0367402	-0.0070545	0.0187743	0.0267918	0.0143513	0.0129747	0.0213231					14	GSK2920487A-Res 2
		pIR1-barcode-0006	TAGGTTCTGGTAGACCTCAATAG	Not used				#VALUE!	#VALUE!	#VALUE!	#VALUE!	#VALUE!	#VALUE!	#VALUE!	#VALUE!	#VALUE!	#VALUE!	#VALUE!	#VALUE!	#VALUE!	#VALUE!	#VALUE!	#VALUE!	#VALUE!	#VALUE!	#VALUE!	#VALUE!	#VALUE!	#VALUE!	#VALUE!	#VALUE!	#VALUE!	#VALUE!	#VALUE!	#VALUE!	#VALUE!	#VALUE!	#VALUE!	#VALUE!	#VALUE!	#VALUE!	#VALUE!	#VALUE!					15	DNDI6690-Res 2
		pIR1-barcode-0007	TAGAGAAGAATAGGAGGAGGTAG	Not used				#VALUE!	#VALUE!	#VALUE!	#VALUE!	#VALUE!	#VALUE!	#VALUE!	#VALUE!	#VALUE!	#VALUE!	#VALUE!	#VALUE!	#VALUE!	#VALUE!	#VALUE!	#VALUE!	#VALUE!	#VALUE!	#VALUE!	#VALUE!	#VALUE!	#VALUE!	#VALUE!	#VALUE!	#VALUE!	#VALUE!	#VALUE!	#VALUE!	#VALUE!	#VALUE!	#VALUE!	#VALUE!	#VALUE!	#VALUE!	#VALUE!	#VALUE!
		pIR1-barcode-0008	TAGGATCGACTAGAGCTAGTTAG	DDD01716002-Res 1				0.0905572	0.0904521	0.0914092	0.039599	0.0378235	0.0522263	0.00885422	0.0473045	0.0665962	0.0949387	0.0911619	0.0925015	0.100637	0.0941017	0.0907633	0.00852086	0.0418672	0.0648531	-0.0128282	0.034701	0.0556004	0.00424247	0.0352106	#VALUE!	8.03108e-05	#VALUE!	0.0404797	0.0698734	0.0472803	0.0604588	0.00216454	#VALUE!	0.0304389	0.0475704	0.0441395	0.0406545
		pIR1-barcode-0009	TAGCGCAATCTAGTATGGCTTAG	DDD01716002-Res 2				0.0990341	0.101465	0.104092	0.0869972	0.0886425	0.0907831	0.0749726	0.0775464	0.0813474	0.103613	0.10203	0.105798	0.107158	0.102079	0.101416	0.0192132	0.046012	0.0764676	-0.00104985	0.0408758	0.0651057	0.0107967	0.0446015	0.0513416	0.00537597	0.011885	0.0530558	0.0765077	0.059626	0.073631	0.0100977	0.0167421	0.0390809	0.0499283	0.0456107	0.0352756
		pIR1-barcode-0010	TAGCAACCATTAGTGGTTGCTAG	DDD01716002-Res 3				0.0959064	0.0972033	0.0991697	0.0649564	0.0652274	0.0688413	0.0261117	0.0562929	0.0749831	0.10054	0.097806	0.101183	0.10951	0.102879	0.101862	0.0173945	0.0512138	0.0737933	-0.010883	0.040084	0.0631472	0.0213735	0.0439617	0.0542577	0.00770533	#VALUE!	0.0521932	0.0736142	0.0548385	0.0681322	0.00735272	#VALUE!	#VALUE!	0.0634977	0.0625809	0.0514658
		pIR1-barcode-0011	TAGTCGCTCGTAGCTATCTATAG	BPQ-Res 3				0.096574	0.0958625	0.0966555	0.0830289	0.0820559	0.0817855	0.0635026	0.0629297	0.0603531	0.0719203	0.0699363	0.0721567	0.0281385	0.031194	0.0265736	0.0020072	0.0224901	0.0454221	-0.0123805	0.0266871	#VALUE!	0.0118446	0.028866	#VALUE!	0.00271528	0.00690757	0.0398969	0.0739964	0.0564472	0.0637813	0.00396583	0.0132579	0.0299905	0.0476724	0.0439235	0.0360154
		pIR1-barcode-0012	TAGCCTACACTAGTTCGTGTTAG	Not used				#VALUE!	#VALUE!	#VALUE!	#VALUE!	#VALUE!	#VALUE!	#VALUE!	#VALUE!	#VALUE!	#VALUE!	#VALUE!	#VALUE!	#VALUE!	#VALUE!	#VALUE!	#VALUE!	#VALUE!	#VALUE!	#VALUE!	#VALUE!	#VALUE!	#VALUE!	#VALUE!	#VALUE!	#VALUE!	#VALUE!	#VALUE!	#VALUE!	#VALUE!	#VALUE!	#VALUE!	#VALUE!	#VALUE!	#VALUE!	#VALUE!	#VALUE!
		pIR1-barcode-0013	TAGGCAAGAGTAGATGGAGATAG	Not used				#VALUE!	#VALUE!	#VALUE!	#VALUE!	#VALUE!	#VALUE!	#VALUE!	#VALUE!	#VALUE!	#VALUE!	#VALUE!	#VALUE!	#VALUE!	#VALUE!	#VALUE!	#VALUE!	#VALUE!	#VALUE!	#VALUE!	#VALUE!	#VALUE!	#VALUE!	#VALUE!	#VALUE!	#VALUE!	#VALUE!	#VALUE!	#VALUE!	#VALUE!	#VALUE!	#VALUE!	#VALUE!	#VALUE!	#VALUE!	#VALUE!	#VALUE!
		pIR1-barcode-0014	TAGAGACAACTAGGAGTGGTTAG	Not used				#VALUE!	#VALUE!	#VALUE!	#VALUE!	#VALUE!	#VALUE!	#VALUE!	#VALUE!	#VALUE!	#VALUE!	#VALUE!	#VALUE!	#VALUE!	#VALUE!	#VALUE!	#VALUE!	#VALUE!	#VALUE!	#VALUE!	#VALUE!	#VALUE!	#VALUE!	#VALUE!	#VALUE!	#VALUE!	#VALUE!	#VALUE!	#VALUE!	#VALUE!	#VALUE!	#VALUE!	#VALUE!	#VALUE!	#VALUE!	#VALUE!	#VALUE!
		pIR1-barcode-0015	TAGTGCACTCTAGCATGTCTTAG	DDD01542111-Res 1				0.0911694	0.0951248	0.0986157	0.0901538	0.0914084	0.0941883	0.0914688	0.095649	0.0944155	-0.00418681	0.0265539	0.0500799	-0.000649518	0.0238121	0.0359583	0.00963067	0.0310911	0.0472762	-0.0155418	0.0202256	0.0551423	0.0693771	0.0669978	0.0615151	0.00097037	0.00360383	0.0441883	0.0665684	0.0531616	0.0662687	-0.0193841	0.0109453	#VALUE!	0.0329607	0.0389357	0.0530867						WT
		pIR1-barcode-0016	TAGCTCCTACTAGTCTTCGTTAG	DDD01542111-Res 3				0.0890743	0.0908588	0.0937116	0.0859924	0.0868669	0.0886236	0.0879853	0.0903538	0.0890791	0.0465872	0.0468484	0.0478971	0.023205	0.0357951	0.0370155	0.0264168	0.0417937	#VALUE!	-0.0105823	0.0314824	#VALUE!	0.0585376	0.0634989	0.0607366	0.00751325	0.0277769	#VALUE!	0.040459	0.0579699	0.0405697	-0.0117618	0.0212624	#VALUE!	0.0493179	0.044137	0.0343609						DDD01012248-Res 3
		pIR1-barcode-0017	TAGATGGAATTAGGCAAGGCTAG	GSK2920487A-Res 2				0.10872	0.109224	0.109079	0.0948742	0.0946457	0.094962	0.0735586	0.073706	0.0708679	0.0804358	0.0783713	0.0814134	0.0234448	0.0344498	0.0385197	0.0132967	0.0443831	0.0576765	-0.00201595	0.0379727	0.0633986	0.0153279	0.0380632	0.0678534	0.00196082	0.0354138	0.055341	0.0999752	0.0935371	0.0996429	0.0852796	0.0834804	0.0858121	0.0105052	0.0257368	0.0342779						DDD00107332-Res 1
		pIR1-barcode-0018	TAGGCGTGGATAGATACAAGTAG	DNDI6690-Res 2				0.106702	0.109135	0.110268	0.0966255	0.0961702	0.095893	0.0775173	0.079142	0.0760486	0.0799267	0.0814297	0.0853642	0.0220652	0.035958	0.0403592	0.00893088	0.0430291	0.0580701	-0.0029667	0.0330683	0.0598134	0.0204057	0.040235	0.051076	-0.000968721	0.0331263	0.0508155	0.0765367	0.0669281	0.074446	0.00283785	0.0328349	0.0462253	0.0733959	0.0761968	0.0679924						Amph B-Res 1
		pIR1-barcode-0019	TAGCACAGCTTAGTGTGATCTAG	Not used				#DIV/0!	#DIV/0!	#DIV/0!	#DIV/0!	#DIV/0!	#DIV/0!	#DIV/0!	#DIV/0!	#DIV/0!	#DIV/0!	#DIV/0!	#DIV/0!	#DIV/0!	#DIV/0!	#DIV/0!	#DIV/0!	#DIV/0!	#DIV/0!	#DIV/0!	#DIV/0!	#DIV/0!	#DIV/0!	#DIV/0!	#DIV/0!	#DIV/0!	#DIV/0!	#DIV/0!	#DIV/0!	#DIV/0!	#DIV/0!	#DIV/0!	#DIV/0!	#DIV/0!	#DIV/0!	#DIV/0!	#DIV/0!						Amph B-Res 3
		pIR1-barcode-0020	TAGATAACTGTAGGCGGTCATAG	Not used				#DIV/0!	#DIV/0!	#DIV/0!	#DIV/0!	#DIV/0!	#DIV/0!	#DIV/0!	#DIV/0!	#DIV/0!	#DIV/0!	#DIV/0!	#DIV/0!	#DIV/0!	#DIV/0!	#DIV/0!	#DIV/0!	#DIV/0!	#DIV/0!	#DIV/0!	#DIV/0!	#DIV/0!	#DIV/0!	#DIV/0!	#DIV/0!	#DIV/0!	#DIV/0!	#DIV/0!	#DIV/0!	#DIV/0!	#DIV/0!	#DIV/0!	#DIV/0!	#DIV/0!	#DIV/0!	#DIV/0!	#DIV/0!						DDD01716002-Res 1
		pIR1-barcode-0021	TAGTGGTCGATAGCAACTAGTAG	Not used				#DIV/0!	#DIV/0!	#DIV/0!	#DIV/0!	#DIV/0!	#DIV/0!	#DIV/0!	#DIV/0!	#DIV/0!	#DIV/0!	#DIV/0!	#DIV/0!	#DIV/0!	#DIV/0!	#DIV/0!	#DIV/0!	#DIV/0!	#DIV/0!	#DIV/0!	#DIV/0!	#DIV/0!	#DIV/0!	#DIV/0!	#DIV/0!	#DIV/0!	#DIV/0!	#DIV/0!	#DIV/0!	#DIV/0!	#DIV/0!	#DIV/0!	#DIV/0!	#DIV/0!	#DIV/0!	#DIV/0!	#DIV/0!						DDD01716002-Res 2
		pIR1-barcode-0022	TAGAGAATAGTAGGAGGCGATAG	Not used				#DIV/0!	#DIV/0!	#DIV/0!	#DIV/0!	#DIV/0!	#DIV/0!	#DIV/0!	#DIV/0!	#DIV/0!	#DIV/0!	#DIV/0!	#DIV/0!	#DIV/0!	#DIV/0!	#DIV/0!	#DIV/0!	#DIV/0!	#DIV/0!	#DIV/0!	#DIV/0!	#DIV/0!	#DIV/0!	#DIV/0!	#DIV/0!	#DIV/0!	#DIV/0!	#DIV/0!	#DIV/0!	#DIV/0!	#DIV/0!	#DIV/0!	#DIV/0!	#DIV/0!	#DIV/0!	#DIV/0!	#DIV/0!						DDD01716002-Res 3
		pIR1-barcode-0023	TAGCTCAGTATAGTCTGACGTAG	Not used				#DIV/0!	#DIV/0!	#DIV/0!	#DIV/0!	#DIV/0!	#DIV/0!	#DIV/0!	#DIV/0!	#DIV/0!	#DIV/0!	#DIV/0!	#DIV/0!	#DIV/0!	#DIV/0!	#DIV/0!	#DIV/0!	#DIV/0!	#DIV/0!	#DIV/0!	#DIV/0!	#DIV/0!	#DIV/0!	#DIV/0!	#DIV/0!	#DIV/0!	#DIV/0!	#DIV/0!	#DIV/0!	#DIV/0!	#DIV/0!	#DIV/0!	#DIV/0!	#DIV/0!	#DIV/0!	#DIV/0!	#DIV/0!						BPQ-Res 3
		pIR1-barcode-0024	TAGTATCAGTTAGCGCTGACTAG	Not used				#DIV/0!	#DIV/0!	#DIV/0!	#DIV/0!	#DIV/0!	#DIV/0!	#DIV/0!	#DIV/0!	#DIV/0!	#DIV/0!	#DIV/0!	#DIV/0!	#DIV/0!	#DIV/0!	#DIV/0!	#DIV/0!	#DIV/0!	#DIV/0!	#DIV/0!	#DIV/0!	#DIV/0!	#DIV/0!	#DIV/0!	#DIV/0!	#DIV/0!	#DIV/0!	#DIV/0!	#DIV/0!	#DIV/0!	#DIV/0!	#DIV/0!	#DIV/0!	#DIV/0!	#DIV/0!	#DIV/0!	#DIV/0!						DDD01542111-Res 1
		pIR1-barcode-0025	TAGAGCAACATAGGATGGTGTAG	Not used				#DIV/0!	#DIV/0!	#DIV/0!	#DIV/0!	#DIV/0!	#DIV/0!	#DIV/0!	#DIV/0!	#DIV/0!	#DIV/0!	#DIV/0!	#DIV/0!	#DIV/0!	#DIV/0!	#DIV/0!	#DIV/0!	#DIV/0!	#DIV/0!	#DIV/0!	#DIV/0!	#DIV/0!	#DIV/0!	#DIV/0!	#DIV/0!	#DIV/0!	#DIV/0!	#DIV/0!	#DIV/0!	#DIV/0!	#DIV/0!	#DIV/0!	#DIV/0!	#DIV/0!	#DIV/0!	#DIV/0!	#DIV/0!						DDD01542111-Res 3
		pIR1-barcode-0026	TAGTGTAGCGTAGCACGATATAG	Not used				#DIV/0!	#DIV/0!	#DIV/0!	#DIV/0!	#DIV/0!	#DIV/0!	#DIV/0!	#DIV/0!	#DIV/0!	#DIV/0!	#DIV/0!	#DIV/0!	#DIV/0!	#DIV/0!	#DIV/0!	#DIV/0!	#DIV/0!	#DIV/0!	#DIV/0!	#DIV/0!	#DIV/0!	#DIV/0!	#DIV/0!	#DIV/0!	#DIV/0!	#DIV/0!	#DIV/0!	#DIV/0!	#DIV/0!	#DIV/0!	#DIV/0!	#DIV/0!	#DIV/0!	#DIV/0!	#DIV/0!	#DIV/0!						GSK2920487A-Res 2
		pIR1-barcode-0027	TAGCAGAACATAGTGAGGTGTAG	Not used				#DIV/0!	#DIV/0!	#DIV/0!	#DIV/0!	#DIV/0!	#DIV/0!	#DIV/0!	#DIV/0!	#DIV/0!	#DIV/0!	#DIV/0!	#DIV/0!	#DIV/0!	#DIV/0!	#DIV/0!	#DIV/0!	#DIV/0!	#DIV/0!	#DIV/0!	#DIV/0!	#DIV/0!	#DIV/0!	#DIV/0!	#DIV/0!	#DIV/0!	#DIV/0!	#DIV/0!	#DIV/0!	#DIV/0!	#DIV/0!	#DIV/0!	#DIV/0!	#DIV/0!	#DIV/0!	#DIV/0!	#DIV/0!						DNDI6690-Res 2
		pIR1-barcode-0028	TAGACCAAGATAGGTTGGAGTAG	Not used				#DIV/0!	#DIV/0!	#DIV/0!	#DIV/0!	#DIV/0!	#DIV/0!	#DIV/0!	#DIV/0!	#DIV/0!	#DIV/0!	#DIV/0!	#DIV/0!	#DIV/0!	#DIV/0!	#DIV/0!	#DIV/0!	#DIV/0!	#DIV/0!	#DIV/0!	#DIV/0!	#DIV/0!	#DIV/0!	#DIV/0!	#DIV/0!	#DIV/0!	#DIV/0!	#DIV/0!	#DIV/0!	#DIV/0!	#DIV/0!	#DIV/0!	#DIV/0!	#DIV/0!	#DIV/0!	#DIV/0!	#DIV/0!
		pIR1-barcode-0029	TAGGCAATCGTAGATGGCTATAG	Not used				#DIV/0!	#DIV/0!	#DIV/0!	#DIV/0!	#DIV/0!	#DIV/0!	#DIV/0!	#DIV/0!	#DIV/0!	#DIV/0!	#DIV/0!	#DIV/0!	#DIV/0!	#DIV/0!	#DIV/0!	#DIV/0!	#DIV/0!	#DIV/0!	#DIV/0!	#DIV/0!	#DIV/0!	#DIV/0!	#DIV/0!	#DIV/0!	#DIV/0!	#DIV/0!	#DIV/0!	#DIV/0!	#DIV/0!	#DIV/0!	#DIV/0!	#DIV/0!	#DIV/0!	#DIV/0!	#DIV/0!	#DIV/0!
		pIR1-barcode-0030	TAGCAACAGCTAGTGGTGATTAG	Not used				#DIV/0!	#DIV/0!	#DIV/0!	#DIV/0!	#DIV/0!	#DIV/0!	#DIV/0!	#DIV/0!	#DIV/0!	#DIV/0!	#DIV/0!	#DIV/0!	#DIV/0!	#DIV/0!	#DIV/0!	#DIV/0!	#DIV/0!	#DIV/0!	#DIV/0!	#DIV/0!	#DIV/0!	#DIV/0!	#DIV/0!	#DIV/0!	#DIV/0!	#DIV/0!	#DIV/0!	#DIV/0!	#DIV/0!	#DIV/0!	#DIV/0!	#DIV/0!	#DIV/0!	#DIV/0!	#DIV/0!	#DIV/0!
	5c	Fitness = 1/doubling time, expressed as % of uninhibited WT fitness
		Only really appropriate to compare uninhibited samples. Shows the fitness cost associated with each mutation.
								No inhibitor			DDD01542111 3x			DDD01542111 10x			DDD01716002 3x			DDD01716002 10x			DDD01012248 3x			DDD01012248 10x			DDD00107332 3X			DDD00107332 10X			GSK2920487A 3X			GSK2920487A 10X			DDD85646 3X
		Barcode	Sequence	Cell line			#REF!	1B1	1B2	1B3	3A1	3A2	3A3	3B1	3B2	3B3	4A1	4A2	4A3	4B1	4B2	4B3	5A1	5A2	5A3	5B1	5B2	5B3	6A1	6A2	6A3	6B1	6B2	6B3	7A1	7A2	7A3	7B1	7B2	7B3	8A1	8A2	8A3
		5-prime-total	TCACCACCCTCAACCACCCCTCA
		3-prime-total	GCAGAGGAAGAGGAAGGCGAT
		pIR1-barcode-0001	TAGCATCAGATAGTGCTGAGTAG	WT				100	100	100	100	100	100	100	100	100	100	100	100	100	100	100	100	100	100	100	100	100	100	100	100	100	100	100	100	100	100	100	100	100	100
		pIR1-barcode-0002	TAGTATGGCGTAGCGCAATATAG	DDD01012248-Res 3				100.098	100.822	100.918	102.947	102.245	102.81	109.702	110.032	109.521	101.174	102.388	102.699	111.825	136.946	123.71	868.782	247.64	175.969	-4011.6	313.903	191.391	153.743	115.954	167.23	420.827	133.849	128.161	132.067	169.508	145.127	240.628	105.605	127.923	112.28
		pIR1-barcode-0003	TAGGCTTCCATAGATCCTTGTAG	DDD00107332-Res 1				94.2892	94.1704	94.9906	111.669	107.619	108.117	136.116	137.656	137.71	101.088	101.875	101.023	204.853	153.439	136.764	202.378	112.15	120.222	-87.0226	123.773	112.092	1090.88	286.006	258.637	7555.08	461.924	241.37	118.964	143.585	131.389	96.6483	121.642	117.651	248.87
		pIR1-barcode-0004	TAGAGTGGCTTAGGACAATCTAG	Amph B-Res 1				67.8113	69.0993	69.4222	64.753	61.7374	60.5875	51.9617	52.098	60.2179	67.5623	68.0652	68.4553	89.829	28.8984	#VALUE!	-280.496	50.0191	#VALUE!	1743.79	#VALUE!	#VALUE!	-48.5133	#VALUE!	#VALUE!	-254.316	#VALUE!	#VALUE!	6.06394	#VALUE!	#VALUE!	-522.703	#VALUE!	#VALUE!	-8.43622
		pIR1-barcode-0005	TAGTTCGCGTTAGCCTATACTAG	Amph B-Res 3				94.8931	94.2896	93.4907	96.0146	92.4559	91.4157	86.7406	85.0024	85.5357	92.2668	92.6037	91.0751	110.868	83.6066	74.3775	74.2929	73.3748	86.8457	834.315	63.9515	89.1744	30.5845	77.7122	79.588	2.68314	70.233	82.0314	57.9286	44.1838	51.9256	-129.164	66.4988	76.3317	56.4554
		pIR1-barcode-0006		Not used
		pIR1-barcode-0007		Not used
		pIR1-barcode-0008	TAGGATCGACTAGAGCTAGTTAG	DDD01716002-Res 1				75.3199	75.1101	75.4474	38.0228	36.0152	49.5159	10.9988	58.2364	82.8994	97.5543	96.0604	94.2527	413.412	353.122	232.629	63.2887	87.5359	96.6159	451.621	94.2679	90.7452	41.2711	87.4366	#VALUE!	5.40818	#VALUE!	86.9818	87.6753	80.0008	85.4476	39.6315	#VALUE!	86.7224	187.134
		pIR1-barcode-0009	TAGCGCAATCTAGTATGGCTTAG	DDD01716002-Res 2				82.3704	84.2552	85.9159	83.5342	84.4045	86.0717	93.1321	95.4673	101.262	106.468	107.512	107.801	440.201	383.058	259.932	142.706	96.2017	113.919	36.9604	111.042	106.259	105.031	110.757	115.54	362.021	48.9823	114.005	95.9999	100.89	104.064	184.884	59.3006	111.344	196.409
		pIR1-barcode-0010	TAGCAACCATTAGTGGTTGCTAG	DDD01716002-Res 3				79.769	80.7163	81.8527	62.3707	62.1089	65.2686	32.4363	69.3021	93.3395	103.31	103.062	103.098	449.861	386.06	261.077	129.198	107.078	109.935	383.14	108.891	103.062	207.923	109.168	122.103	518.881	#VALUE!	112.151	92.3692	92.7896	96.2925	134.624	#VALUE!	#VALUE!	249.789
		pIR1-barcode-0011	TAGTCGCTCGTAGCTATCTATAG	BPQ-Res 3				80.3243	79.6028	79.7776	79.7239	78.1328	77.5411	78.8839	77.4726	75.128	73.9017	73.6943	73.5227	115.592	117.057	68.1091	14.9085	47.0222	67.6682	435.859	72.4975	#VALUE!	115.225	71.6815	#VALUE!	182.849	28.4687	85.7294	92.8488	95.5116	90.1432	72.6122	46.9596	85.445	187.535
		pIR1-barcode-0012		Not used
		pIR1-barcode-0013		Not used
		pIR1-barcode-0014		Not used
		pIR1-barcode-0015	TAGTGCACTCTAGCATGTCTTAG	DDD01542111-Res 1				75.8291	78.9903	81.3955	86.5652	87.0382	89.3001	113.624	117.753	117.529	-4.30215	27.9808	51.028	-2.66818	89.3563	92.1624	71.5318	65.0052	70.4303	547.155	54.9442	89.9975	674.906	166.372	138.435	65.3452	14.8527	94.9506	83.5284	89.9523	93.6587	-354.912	38.7683	#VALUE!	129.662
		pIR1-barcode-0016	TAGCTCCTACTAGTCTTCGTTAG	DDD01542111-Res 3				74.0865	75.4478	77.3477	82.5694	82.7138	84.0243	109.297	111.234	110.886	47.8707	49.3658	48.8038	95.3248	134.323	94.872	196.211	87.3822	#VALUE!	372.554	85.5243	#VALUE!	569.459	157.684	136.683	505.946	114.479	#VALUE!	50.7669	98.0881	57.3379	-215.353	75.3118	#VALUE!	194.008
		pIR1-barcode-0017	TAGATGGAATTAGGCAAGGCTAG	GSK2920487A-Res 2				90.4265	90.6978	90.0314	91.0977	90.1207	90.0337	91.3756	90.7394	88.2169	82.6519	82.5826	82.9547	96.3099	129.275	98.7273	98.7615	92.796	85.9244	70.9723	103.155	103.473	149.111	94.5204	152.699	132.043	145.954	118.915	125.446	158.27	140.827	1561.42	295.689	244.484	41.3256
		pIR1-barcode-0018	TAGGCGTGGATAGATACAAGTAG	DNDI6690-Res 2				88.7484	90.6239	91.0127	92.7793	91.5723	90.9164	96.2931	97.4316	94.6659	82.1286	85.8052	86.9803	90.6425	134.934	103.442	66.3342	89.9651	86.5107	104.444	89.8324	97.6211	198.508	99.9134	114.943	-65.2342	136.526	109.191	96.0363	113.246	105.216	51.9596	116.302	131.699	288.727
		pIR1-barcode-0019	TAGCACAGCTTAGTGTGATCTAG	Not used
		pIR1-barcode-0020	TAGATAACTGTAGGCGGTCATAG	Not used
		pIR1-barcode-0021	TAGTGGTCGATAGCAACTAGTAG	Not used
		pIR1-barcode-0022	TAGAGAATAGTAGGAGGCGATAG	Not used
		pIR1-barcode-0023	TAGCTCAGTATAGTCTGACGTAG	Not used
		pIR1-barcode-0024	TAGTATCAGTTAGCGCTGACTAG	Not used
		pIR1-barcode-0025	TAGAGCAACATAGGATGGTGTAG	Not used
		pIR1-barcode-0026	TAGTGTAGCGTAGCACGATATAG	Not used
		pIR1-barcode-0027	TAGCAGAACATAGTGAGGTGTAG	Not used
		pIR1-barcode-0028	TAGACCAAGATAGGTTGGAGTAG	Not used
		pIR1-barcode-0029	TAGGCAATCGTAGATGGCTATAG	Not used
		pIR1-barcode-0030	TAGCAACAGCTAGTGGTGATTAG	Not used
							1	1A			3A			3B			4A			4B			5A			5B			6A			6B			7A			7B			8A
	5d	Fitness = 1/doubling time, expressed as % of respective uninhibited cell line
		Shows the level of fitness retained by each cell line in each inhibitor.
							NI	No inhibitor			DDD01542111 3x			DDD01542111 10x			DDD01716002 3x			DDD01716002 10x			DDD01012248 3x			DDD01012248 10x			DDD00107332 3X			DDD00107332 10X			GSK2920487A 3X			GSK2920487A 10X			DDD85646 3X
		Barcode	Sequence	Cell line			#REF!	1B1	1B2	1B3	3A1	3A2	3A3	3B1	3B2	3B3	4A1	4A2	4A3	4B1	4B2	4B3	5A1	5A2	5A3	5B1	5B2	5B3	6A1	6A2	6A3	6B1	6B2	6B3	7A1	7A2	7A3	7B1	7B2	7B3	8A1	8A2	8A3
		5-prime-total	TCACCACCCTCAACCACCCCTCA
		3-prime-total	GCAGAGGAAGAGGAAGGCGAT
		pIR1-barcode-0001	TAGCATCAGATAGTGCTGAGTAG	WT				100	100	100	86.6219	87.208	87.056	66.9561	67.4508	66.3059	80.9438	78.8041	81.0045	20.2471	22.1285	32.2033	11.1981	39.7162	55.4034	-2.36253	30.5674	50.5718	8.54988	33.4395	36.6766	1.23512	20.1483	38.4117	66.2859	49.0757	58.4002	4.54267	23.4439	28.9702	21.1432	26.7045	21.7133
		pIR1-barcode-0002	TAGTATGGCGTAGCGCAATATAG	DDD01012248-Res 3				100	100	100	89.0869	88.439	88.688	73.3799	73.6125	71.9584	81.8136	80.0282	82.434	22.6191	30.057	39.4762	97.1916	97.5513	96.6063	94.6826	95.1695	95.9096	13.132	38.4583	60.7767	5.19263	26.7484	48.7811	87.4557	82.5088	83.9837	10.9202	24.5561	36.7226	23.7162	23.5213	29.5206
		pIR1-barcode-0003	TAGGCTTCCATAGATCCTTGTAG	DDD00107332-Res 1				100	100	100	102.588	99.6624	99.0858	96.6582	98.5983	96.1249	86.7802	85.2513	86.1491	43.9888	36.0557	46.3649	24.035	47.2992	70.1195	2.18046	40.1763	59.6765	98.9183	101.559	99.8616	98.9663	98.8313	97.6037	83.6326	74.8273	80.778	4.65633	30.283	35.8813	55.8062	53.4438	42.1823
		pIR1-barcode-0004	TAGAGTGGCTTAGGACAATCTAG	Amph B-Res 1				100	100	100	82.7153	77.9167	75.9772	51.3064	50.8551	57.5147	80.6466	77.6248	79.8762	26.8211	9.2545	#VALUE!	-46.3201	28.7495	#VALUE!	-60.7534	#VALUE!	#VALUE!	-6.11672	#VALUE!	#VALUE!	-4.63214	#VALUE!	#VALUE!	5.92753	#VALUE!	#VALUE!	-35.0158	#VALUE!	#VALUE!	-2.63037	#VALUE!	#VALUE!
		pIR1-barcode-0005	TAGTTCGCGTTAGCCTATACTAG	Amph B-Res 3				100	100	100	87.6456	85.512	85.1239	61.2037	60.8072	60.664	78.7036	77.3951	78.9116	23.6556	19.6214	25.6197	8.76711	30.9066	51.4655	-20.7718	20.7322	48.237	2.75567	27.5604	31.2226	0.0349236	15.0077	33.7035	40.465	22.9967	32.436	-6.18327	16.5341	23.6531	12.5789	11.4265	18.825
		pIR1-barcode-0006	TAGGTTCTGGTAGACCTCAATAG	Not used
		pIR1-barcode-0007	TAGAGAAGAATAGGAGGAGGTAG	Not used
		pIR1-barcode-0008	TAGGATCGACTAGAGCTAGTTAG	DDD01716002-Res 1				100	100	100	43.7282	41.8161	57.1346	9.77749	52.2978	72.855	104.838	100.785	101.195	111.131	104.035	99.2934	9.40937	46.2867	70.9481	-14.1658	38.364	60.8258	4.68485	38.9273	#VALUE!	0.0886852	#VALUE!	44.2841	77.1594	52.2712	66.1409	2.39024	#VALUE!	33.2996	52.5307	48.7988	44.4753
		pIR1-barcode-0009	TAGCGCAATCTAGTATGGCTTAG	DDD01716002-Res 2				100	100	100	87.8457	87.3626	87.2139	75.7039	76.4267	78.1492	104.624	100.557	101.638	108.204	100.605	97.4285	19.4006	45.3476	73.4612	-1.06009	40.2855	62.5461	10.902	43.9575	49.323	5.4284	11.7133	50.9698	77.2539	58.765	70.7361	10.1962	16.5003	37.5444	50.4153	44.9521	33.8887
		pIR1-barcode-0010	TAGCAACCATTAGTGGTTGCTAG	DDD01716002-Res 3				100	100	100	67.7289	67.1041	69.4177	27.2262	57.9125	75.6109	104.832	100.62	102.03	114.184	105.839	102.715	18.137	52.6873	74.4112	-11.3475	41.2373	63.6759	22.2858	45.2266	54.712	8.03422	#VALUE!	52.6302	76.7563	56.4163	68.7026	7.66656	#VALUE!	#VALUE!	66.208	64.3815	51.8967
		pIR1-barcode-0011	TAGTCGCTCGTAGCTATCTATAG	BPQ-Res 3				100	100	100	85.9744	85.5975	84.6155	65.7554	65.6458	62.4415	74.4717	72.9548	74.6535	29.1367	32.5403	27.4931	2.07841	23.4608	46.9938	-12.8197	27.839	#VALUE!	12.2648	30.1119	#VALUE!	2.81161	7.20571	41.2774	76.6214	58.8835	65.9882	4.10652	13.8301	31.0283	49.3636	45.8193	37.2616
		pIR1-barcode-0012	TAGCCTACACTAGTTCGTGTTAG	Not used
		pIR1-barcode-0013	TAGGCAAGAGTAGATGGAGATAG	Not used
		pIR1-barcode-0014	TAGAGACAACTAGGAGTGGTTAG	Not used
		pIR1-barcode-0015	TAGTGCACTCTAGCATGTCTTAG	DDD01542111-Res 1				100	100	100	98.886	96.0931	95.5104	100.328	100.551	95.7409	-4.59234	27.9149	50.7829	-0.71243	25.0325	36.4631	10.5635	32.6846	47.9398	-17.0472	21.2622	55.9163	76.0969	70.4315	62.3786	1.06436	3.78853	44.8086	73.0162	55.8862	67.1989	-21.2616	11.5062	#VALUE!	36.1532	40.9311	53.8319
		pIR1-barcode-0016	TAGCTCCTACTAGTCTTCGTTAG	DDD01542111-Res 3				100	100	100	96.5401	95.6065	94.5706	98.7775	99.4442	95.0567	52.3015	51.5618	51.1111	26.0513	39.3964	39.4994	29.657	45.9986	#VALUE!	-11.8803	34.6499	#VALUE!	65.7178	69.8875	64.8122	8.43481	30.5715	#VALUE!	45.4217	63.8022	43.2921	-13.2045	23.4016	#VALUE!	55.3671	48.5775	36.6667
		pIR1-barcode-0017	TAGATGGAATTAGGCAAGGCTAG	GSK2920487A-Res 2				100	100	100	87.2648	86.6531	87.0582	67.6588	67.4817	64.9695	73.9845	71.753	74.6373	21.5644	31.5406	35.3137	12.2303	40.635	52.876	-1.85426	34.766	58.1219	14.0986	34.8489	62.2059	1.80355	32.4232	50.7349	91.9566	85.6381	91.3496	78.4397	76.4307	78.6699	9.66259	23.5634	31.425
		pIR1-barcode-0018	TAGGCGTGGATAGATACAAGTAG	DNDI6690-Res 2				100	100	100	90.5561	88.1206	86.9639	72.6481	72.5177	68.9673	74.9062	74.6139	77.4155	20.6792	32.9483	36.6011	8.3699	39.4275	52.6629	-2.78036	30.3005	54.2438	19.124	36.8673	46.3201	-0.907872	30.3536	46.0838	71.7291	61.3261	67.5139	2.6596	30.0866	41.921	68.7856	69.8191	61.6613
		pIR1-barcode-0019	TAGCACAGCTTAGTGTGATCTAG	Not used
		pIR1-barcode-0020	TAGATAACTGTAGGCGGTCATAG	Not used
		pIR1-barcode-0021	TAGTGGTCGATAGCAACTAGTAG	Not used
		pIR1-barcode-0022	TAGAGAATAGTAGGAGGCGATAG	Not used
		pIR1-barcode-0023	TAGCTCAGTATAGTCTGACGTAG	Not used
		pIR1-barcode-0024	TAGTATCAGTTAGCGCTGACTAG	Not used
		pIR1-barcode-0025	TAGAGCAACATAGGATGGTGTAG	Not used
		pIR1-barcode-0026	TAGTGTAGCGTAGCACGATATAG	Not used
		pIR1-barcode-0027	TAGCAGAACATAGTGAGGTGTAG	Not used
		pIR1-barcode-0028	TAGACCAAGATAGGTTGGAGTAG	Not used
		pIR1-barcode-0029	TAGGCAATCGTAGATGGCTATAG	Not used
		pIR1-barcode-0030	TAGCAACAGCTAGTGGTGATTAG	Not used
[truncated: 25 more columns]
