# Supplementary material for: RES-Seq—a barcoded library of drug-resistant Leishmania donovani allowing rapid assessment of cross-resistance and relative fitness
Source: mBio. 2023 Nov 6;14(6):e01803-23. doi: 10.1128/mbio.01803-23 (PMC10746238; doi:10.1128/mbio.01803-23)
Supplement: Extended dataset II — Composite data sets and data processing for expanded library screens. [file mbio.01803-23-s0003.xlsx]

## Sheet: Cell growth
						Density (x10^6/ml) at day															Day	DT	cont density			Volume (ul) retained if split on given day																		Multiplication factor for continuous density calculation
		Flask	Drug	xEC50		0	1	2	3	4	5	6	7	8	9	10	11	12	13	14	harvested	(h)	at harv.	Flask	Drug	0	1	2	3	4	5	6	7	8	9	10	11	12	13	14		Flask	Drug	0	1	2	3	4	5
NI		1	#REF!		NI	0.1	0.41	3.92	42.4			46									3	8.24939	424	1	NI				23.5849			21.7391										1	NI	1	1	1	1	424	424
DNDI-0690		2	#REF!	#REF!	DNDI-0690 - 3x	0.1	0.315	1.64	16.8			18.4									3	9.73984	168	2	DNDI-0690 - 3x				59.5238			54.3478										2	DNDI-0690 - 3x	1	1	1	1	168	168
DNDI-0690		3	#REF!	#REF!	DNDI-0690 - 10x	0.1	0.34	0.4	3.6	23.7			37.5								4	12.1692	237	3	DNDI-0690 - 10x					42.1941			26.6667									3	DNDI-0690 - 10x	1	1	1	1	1	237
DNDI-6148		4	#REF!	#REF!	DNDI-6148 - 3x	0.1	0.185	0.64	4.4	34.1			40.5								4	11.4101	341	4	DNDI-6148 - 3x					29.3255			24.6914									4	DNDI-6148 - 3x	1	1	1	1	1	341
DNDI-6148		5	#REF!	#REF!	DNDI-6148 - 10x	0.1	0.175	0.52	1	5.9			11.9								4	16.3192	59	5	DNDI-6148 - 10x					169.492			84.0336									5	DNDI-6148 - 10x	1	1	1	1	1	59
GSK3494245		6	#REF!	#REF!	GSK3494245 - 3x	0.1	0.165	0.74	3.6	24.9			65.5								4	12.0603	249	6	GSK3494245 - 3x					40.1606			15.2672									6	GSK3494245 - 3x	1	1	1	1	1	249
GSK3494245		7	#REF!	#REF!	GSK3494245 - 10x	0.1	0.215	0.34	2.8	21.1			56								4	12.4335	211	7	GSK3494245 - 10x					47.3934			17.8571									7	GSK3494245 - 10x	1	1	1	1	1	211
LXE-408		8	#REF!	#REF!	LXE-408 - 3x	0.1	0.225	0.32	3.1	22.2			59.5								4	12.3165	222	8	LXE-408 - 3x					45.045			16.8067									8	LXE-408 - 3x	1	1	1	1	1	222
LXE-408		9	#REF!	#REF!	LXE-408 - 10x	0.1	0.165	0.18	1.5	14.8			63.5								4	13.3159	148	9	LXE-408 - 10x					67.5676			15.748									9	LXE-408 - 10x	1	1	1	1	1	148
GSK3186899A		10	#REF!	#REF!	GSK3186899A - 3x	0.1	0.2	0.24	1.3	5.4			31.5								4	16.6815	54	10	GSK3186899A - 3x					185.185			31.746									10	GSK3186899A - 3x	1	1	1	1	1	54
GSK3186899A		11	#REF!	#REF!	GSK3186899A - 10x	0.1	0.13	0.04	0.3	2.9	20.1			41.5							5	15.6841	201	11	GSK3186899A - 10x						49.7512			24.0964								11	GSK3186899A - 10x	1	1	1	1	1	1
DNDI-6174		12	#REF!	#REF!	DNDI-6174 - 3x	0.1	0.29	1.76	12.6			24									3	10.3192	126	12	DNDI-6174 - 3x				79.3651			41.6667										12	DNDI-6174 - 3x	1	1	1	1	126	126
DNDI-6174		13	#REF!	#REF!	DNDI-6174 - 10x	0.1	0.245	1.08	6.3			40									3	12.0456	63	13	DNDI-6174 - 10x				158.73			25										13	DNDI-6174 - 10x	1	1	1	1	63	63
Amph B		14	#REF!	#REF!	Amph B - 3x	0.1	0	0.06	0.38	2.8	18.5			33							5	15.9333	185	14	Amph B - 3x						54.0541			30.303								14	Amph B - 3x	1	1	1	1	1	1
Amph B		15	#REF!	#REF!	Amph B - 10x	0.1	0	0	0.04	0.1	0.6	5.1			39.5						6	25.386	51	15	Amph B - 10x							196.078			25.3165							15	Amph B - 10x	1	1	1	1	1	1
SbIII		16	#REF!	#REF!	SbIII - 3x	0.1	0.215	0.28	0.42	0.88	2.3	5.3			7.2						6	25.14	53	16	SbIII - 3x							188.679			138.889							16	SbIII - 3x	1	1	1	1	1	1
SbIII		17	#REF!	#REF!	SbIII - 10x	0.1	0.085	0.04	0	0	0	0									#N/A			17	SbIII - 10x																	17	SbIII - 10x	1	1	1	1	1	1
Miltefosine		18	#REF!	#REF!	Miltefosine - 3x	0.1	0	0	0	0	0	0									#N/A			18	Miltefosine - 3x																	18	Miltefosine - 3x	1	1	1	1	1	1
Miltefosine		19	#REF!	#REF!	Miltefosine - 10x	0.1	0	0	0	0	0	0									#N/A			19	Miltefosine - 10x																	19	Miltefosine - 10x	1	1	1	1	1	1
DDD00107332		20	#REF!	#REF!	DDD00107332 - 3x	0.1	0.17	0.38	1.8	9.5			30								4	14.6122	95	20	DDD00107332 - 3x					105.263			33.3333									20	DDD00107332 - 3x	1	1	1	1	1	95
DDD00107332		21	#REF!	#REF!	DDD00107332 - 10x	0.1	0.13	0.18	0.4	2.2	19.1			46							5	15.8365	191	21	DDD00107332 - 10x						52.356			21.7391								21	DDD00107332 - 10x	1	1	1	1	1	1
				* Harvest / split if >		5	x10^6/ml
														1	NI
														20	DDD00107332 - 3x
														21	DDD00107332 - 10x
																	Cumulative density (x10^	5	/ml)
[truncated: 44 more columns]

## Sheet: DNA sequencing
	1	Raw data						1	2		1																			Run for DDD01542111 only
		Raw barcode reads					Start	NI	DNDI-0690	DNDI-0690	DNDI-6148	DNDI-6148	GSK3494245	GSK3494245	LXE-408	LXE-408	GSK3186899A	GSK3186899A	DNDI-6174	DNDI-6174	Amph B	Amph B	SbIII	SbIII	Miltefosine	Miltefosine	DDD00107332	DDD00107332		Start	NI	DDD01542111
							Start		3x	10x	3x	10x	3x	10x	3x	10x	3x	10x	3x	10x	3x	10x	3x	10x	3x	10x	3x	10x		Start		3x	10x
						Harvest day	0	3	3	4	4	4	4	4	4	4	4	5	3	3	5	6	6	#N/A	#N/A	#N/A	4	5		0	3	4	4			Start	NI	DNDI-0690 3x	DNDI-0690 10x	DNDI-6148 3x	DNDI-6148 10x	GSK3494245 3x	GSK3494245 10x	LXE-408 3x	LXE-408 10x	GSK3186899A 3x	GSK3186899A 10x	DNDI-6174 3x	DNDI-6174 10x
						Harvest time (h)	0	72	72	96	96	96	96	96	96	96	96	120	72	72	120	144	144	#N/A	#N/A	#N/A	96	120		0	72	96	96			448760	527655	502373	520105	486056	522590	452186	457270	506062	535131	605298	579176	691183	629727
		Barcode	Sequence	Cell line		Cell density at harvest	1	424	168	237	341	59	249	211	222	148	54	201	126	63	185	51	53				95	191		0.1	20.7	16.9	13.6
		5-prime-total	TCACCACCCTCAACCACCCCTCA				3190296	3071940	3038107	3098393	3173305	3144587	3204452	3140314	3086766	2961179	2930818	3025788	2870424	2884909	2906546	3000839	3145796				2985328	2924944		3805289	1876	2216	3356
		3-prime-total	GCAGAGGAAGAGGAAGGCGAT				3298790	3253427	3188228	3227313	3268929	3224266	3307797	3202157	3227277	3150331	3154279	3148960	2998520	3049484	3087547	3140574	3336303				3184845	3102431		3819389	58	20	33
		pIR1-barcode-0001	TAGCATCAGATAGTGCTGAGTAG	WT			22391	37902	28364	1440	2409	641	1083	203	301	158	915	205	5845	835	22914	316	2734				811	178		1864	2867	455	149
		pIR1-barcode-0002	TAGTATGGCGTAGCGCAATATAG	DDD01012248-Res 3			23104	42760	15407	881	2141	1183	389916	442889	483964	529288	1425	848	8497	1574	30708	959	100995				1213	764		3958	6116	1614	463
		pIR1-barcode-0003	TAGGCTTCCATAGATCCTTGTAG	DDD00107332-Res 1			3416	4167	6456	2359	1687	703	23359	7481	10125	640	226201	569439	10186	1057	1412	686	39990				201608	625904		2473	3937	27086	21797
		pIR1-barcode-0004	TAGAGTGGCTTAGGACAATCTAG	Amph B-Res 1			1104	346	279	30	22	13	14	14	7	16	31	10	99	18	8488	19145	34				21	10		2632	731	46	18
		pIR1-barcode-0005	TAGTTCGCGTTAGCCTATACTAG	Amph B-Res 3			9570	7061	4837	1001	1010	974	761	773	850	752	883	750	1821	1117	237407	519150	6032				971	718		5632	5728	483	114
		pIR1-barcode-0006	TAGGTTCTGGTAGACCTCAATAG	Not used
		pIR1-barcode-0007	TAGAGAAGAATAGGAGGAGGTAG	Not used
		pIR1-barcode-0008	TAGGATCGACTAGAGCTAGTTAG	DDD01716002-Res 1			1473	462	376	20	102	87	101	12	13	11	54	17	3912	4013	503	9	187				34	16		651	247	3	3
		pIR1-barcode-0009	TAGCGCAATCTAGTATGGCTTAG	DDD01716002-Res 2			65821	64605	50297	3473	4336	1950	2726	879	1162	813	3463	830	539495	603253	55034	1019	25274				2681	811		1649	1306	472	165
		pIR1-barcode-0010	TAGCAACCATTAGTGGTTGCTAG	DDD01716002-Res 3			5588	5052	1885	89	248	126	270	53	65	55	318	61	31411	4401	4108	61	2791				254	49		562	423	4	1
		pIR1-barcode-0011	TAGTCGCTCGTAGCTATCTATAG	BPQ-Res 3			6727	4626	2977	202	611	229	386	55	92	47	296	58	702	292	4317	38	480				182	58		1475	673	137	54
		pIR1-barcode-0012	TAGCCTACACTAGTTCGTGTTAG	CRK12 G572D			43509	62824	53459	2624	4191	1448	1962	510	735	506	259941	933	12195	1880	37469	486	10543				386276	1072		3018	4728	777	204
		pIR1-barcode-0013	TAGGCAAGAGTAGATGGAGATAG	DNM1 G606V			61806	109606	93586	4949	2092	1656	1906	730	944	646	3256	602	25467	2275	63573	700	19074				2921	640		3459	6217	1239	385
		pIR1-barcode-0014	TAGAGACAACTAGGAGTGGTTAG	CPSF3 N219H & E229V			30002	50689	40376	2611	447552	508999	1432	588	721	525	1651	637	8007	1532	21380	658	9116				1493	567		2485	3459	675	202
		pIR1-barcode-0015	TAGTGCACTCTAGCATGTCTTAG	DDD01542111-Res 1			1801	1417	1731	337	231	51	3347	53	94	37	37398	923	313	58	600	24	359				6444	30		2669	1486	11239	8940
		pIR1-barcode-0016	TAGCTCCTACTAGTCTTCGTTAG	DDD01542111-Res 3			4123	2780	2140	436	641	176	13046	1175	4502	66	60113	2319	416	138	1949	84	126				10733	80		1358	617	4240	3300
		pIR1-barcode-0017	TAGATGGAATTAGGCAAGGCTAG	GSK2920487A-Res 2			1279	865	615	37	47	34	16	13	16	12	110	7	184	35	74	10	49				51	7		1996	1183	302	109
		pIR1-barcode-0018	TAGGCGTGGATAGATACAAGTAG	DNDI6690-Res 2			35104	30102	31272	1083	520	902	984	548	625	489	1796	479	8626	1450	58607	452	12200				1732	454		5689	4078	1250	438
		pIR1-barcode-0019	TAGCACAGCTTAGTGTGATCTAG	NTR2 DKO			62044	66741	147521	497368	3752	1331	6072	715	952	599	2519	575	17729	2938	24604	635	186499				3329	582		4047	3871	1830	546
		pIR1-barcode-0020	TAGATAACTGTAGGCGGTCATAG	Fexinidazole-Res C			69898	35650	20795	1165	14464	2087	4805	579	894	471	4928	483	16278	2861	24797	402	47149				3684	429		3761	1368	706	277
		pIR1-barcode-0021	TAGTGGTCGATAGCAACTAGTAG	Not used
		pIR1-barcode-0022	TAGAGAATAGTAGGAGGCGATAG	Not used
		pIR1-barcode-0023	TAGCTCAGTATAGTCTGACGTAG	Not used
		pIR1-barcode-0024	TAGTATCAGTTAGCGCTGACTAG	Not used
		pIR1-barcode-0025	TAGAGCAACATAGGATGGTGTAG	Not used
		pIR1-barcode-0026	TAGTGTAGCGTAGCACGATATAG	Not used
		pIR1-barcode-0027	TAGCAGAACATAGTGAGGTGTAG	Not used
		pIR1-barcode-0028	TAGACCAAGATAGGTTGGAGTAG	Not used
		pIR1-barcode-0029	TAGGCAATCGTAGATGGCTATAG	Not used
		pIR1-barcode-0030	TAGCAACAGCTAGTGGTGATTAG	Not used
							448760	527655	502373	520105	486056	522590	452186	457270	506062	535131	605298	579176	691183	629727	597944	544834	463632				624438	632369		49378	49035	52558	37165
			total				448760	527655	502373	520105	486056	522590	452186	457270	506062	535131	605298	579176	691183	629727	597944	544834	463632				624438	632369		49378	49035	52558	37165
	2	% barcode reads (unprocessed)						0	3x	10	3x	10
		This is the % of each cell line in each sample, calculated from raw data alone						NI	DNDI-0690	DNDI-0690	DNDI-6148	DNDI-6148	GSK3494245	GSK3494245	LXE-408	LXE-408	GSK3186899A	GSK3186899A	DNDI-6174	DNDI-6174	Amph B	Amph B	SbIII	SbIII	Miltefosine	Miltefosine	DDD00107332	DDD00107332			NI	DDD01542111
		Barcode	Sequence	Cell line			Start	0	3x	10x	3x	10x	3x	10x	3x	10x	3x	10x	3x	10x	3x	10x	3x	10x	3x	10x	3x	10x		Start	0	3x	10x
		5-prime-total	TCACCACCCTCAACCACCCCTCA
		3-prime-total	GCAGAGGAAGAGGAAGGCGAT
		pIR1-barcode-0001	TAGCATCAGATAGTGCTGAGTAG	WT			4.98953	7.1831	5.646	0.276867	0.495622	0.122658	0.239503	0.0443939	0.0594789	0.0295255	0.151165	0.0353951	0.845652	0.132597	3.83213	0.0579993	0.589692	#DIV/0!	#DIV/0!	#DIV/0!	0.129877	0.0281481		3.77496	5.84684	0.86571	0.400915
		pIR1-barcode-0002	TAGTATGGCGTAGCGCAATATAG	DDD01012248-Res 3			5.14841	8.10378	3.06684	0.169389	0.440484	0.226372	86.2291	96.855	95.6333	98.9081	0.235421	0.146415	1.22934	0.24995	5.1356	0.176017	21.7834	#DIV/0!	#DIV/0!	#DIV/0!	0.194255	0.120816		8.01572	12.4727	3.07089	1.2458
		pIR1-barcode-0003	TAGGCTTCCATAGATCCTTGTAG	DDD00107332-Res 1			0.761209	0.789721	1.2851	0.453562	0.347079	0.134522	5.16579	1.63601	2.00074	0.119597	37.3702	98.3188	1.47371	0.167851	0.236143	0.12591	8.62538	#DIV/0!	#DIV/0!	#DIV/0!	32.2863	98.9777		5.0083	8.02896	51.5354	58.6493
		pIR1-barcode-0004	TAGAGTGGCTTAGGACAATCTAG	Amph B-Res 1			0.246011	0.0655731	0.0555364	0.00576807	0.00452623	0.00248761	0.00309607	0.00306165	0.00138323	0.00298992	0.00512144	0.00172659	0.0143233	0.00285838	1.41953	3.51391	0.0073334	#DIV/0!	#DIV/0!	#DIV/0!	0.00336302	0.00158136		5.33031	1.49077	0.0875224	0.0484327
		pIR1-barcode-0005	TAGTTCGCGTTAGCCTATACTAG	Amph B-Res 3			2.13254	1.33818	0.96283	0.192461	0.207795	0.186379	0.168294	0.169047	0.167964	0.140526	0.145879	0.129494	0.263461	0.177378	39.7039	95.2859	1.30103	#DIV/0!	#DIV/0!	#DIV/0!	0.1555	0.113541		11.4059	11.6815	0.918985	0.30674
		pIR1-barcode-0006	TAGGTTCTGGTAGACCTCAATAG	Not used			0	0	0	0	0	0	0	0	0	0	0	0	0	0	0	0	0	#DIV/0!	#DIV/0!	#DIV/0!	0	0		0	0	0	0
		pIR1-barcode-0007	TAGAGAAGAATAGGAGGAGGTAG	Not used			0	0	0	0	0	0	0	0	0	0	0	0	0	0	0	0	0	#DIV/0!	#DIV/0!	#DIV/0!	0	0		0	0	0	0
		pIR1-barcode-0008	TAGGATCGACTAGAGCTAGTTAG	DDD01716002-Res 1			0.328238	0.0875572	0.0748448	0.00384538	0.0209852	0.0166479	0.0223359	0.00262427	0.00256886	0.00205557	0.00892123	0.0029352	0.565986	0.63726	0.0841216	0.00165188	0.0403337	#DIV/0!	#DIV/0!	#DIV/0!	0.0054449	0.00253017		1.3184	0.503722	0.00570798	0.00807211
		pIR1-barcode-0009	TAGCGCAATCTAGTATGGCTTAG	DDD01716002-Res 2			14.6673	12.2438	10.0119	0.66775	0.892078	0.373141	0.602849	0.192228	0.229616	0.151925	0.572115	0.143307	78.0539	95.796	9.20387	0.187029	5.45131	#DIV/0!	#DIV/0!	#DIV/0!	0.429346	0.128248		3.33954	2.6634	0.898055	0.443966
		pIR1-barcode-0010	TAGCAACCATTAGTGGTTGCTAG	DDD01716002-Res 3			1.24521	0.957444	0.375219	0.0171119	0.0510229	0.0241107	0.0597099	0.0115905	0.0128443	0.0102779	0.0525361	0.0105322	4.54453	0.698874	0.687021	0.0111961	0.601986	#DIV/0!	#DIV/0!	#DIV/0!	0.0406766	0.00774864		1.13816	0.862649	0.00761064	0.0026907
		pIR1-barcode-0011	TAGTCGCTCGTAGCTATCTATAG	BPQ-Res 3			1.49902	0.876709	0.592588	0.0388383	0.125706	0.0438202	0.0853631	0.0120279	0.0181796	0.0087829	0.0489015	0.0100142	0.101565	0.0463693	0.721974	0.0069746	0.10353	#DIV/0!	#DIV/0!	#DIV/0!	0.0291462	0.00917186		2.98716	1.37249	0.260664	0.145298
		pIR1-barcode-0012	TAGCCTACACTAGTTCGTGTTAG	CRK12 G572D			9.69538	11.9063	10.6413	0.504514	0.862246	0.277081	0.433892	0.111531	0.145239	0.0945563	42.9443	0.161091	1.76437	0.298542	6.26631	0.0892015	2.274	#DIV/0!	#DIV/0!	#DIV/0!	61.8598	0.169521		6.11203	9.64209	1.47837	0.548904
		pIR1-barcode-0013	TAGGCAAGAGTAGATGGAGATAG	DNM1 G606V			13.7726	20.7723	18.6288	0.951539	0.430403	0.316883	0.421508	0.159643	0.186538	0.120718	0.537917	0.103941	3.68455	0.361268	10.6319	0.12848	4.11404	#DIV/0!	#DIV/0!	#DIV/0!	0.467781	0.101207		7.00514	12.6787	2.3574	1.03592
		pIR1-barcode-0014	TAGAGACAACTAGGAGTGGTTAG	CPSF3 N219H & E229V			6.68553	9.60647	8.03706	0.502014	92.0783	97.3993	0.316684	0.128589	0.142473	0.0981068	0.272758	0.109984	1.15845	0.24328	3.57559	0.120771	1.96621	#DIV/0!	#DIV/0!	#DIV/0!	0.239095	0.0896628		5.03261	7.05414	1.2843	0.543522
		pIR1-barcode-0015	TAGTGCACTCTAGCATGTCTTAG	DDD01542111-Res 1			0.401328	0.268547	0.344565	0.0647946	0.0475254	0.00975908	0.740182	0.0115905	0.0185748	0.00691419	6.17844	0.159364	0.0452847	0.00921034	0.100344	0.00440501	0.0774321	#DIV/0!	#DIV/0!	#DIV/0!	1.03197	0.00474407		5.40524	3.03049	21.384	24.0549
		pIR1-barcode-0016	TAGCTCCTACTAGTCTTCGTTAG	DDD01542111-Res 3			0.918754	0.526859	0.425978	0.0838292	0.131878	0.0336784	2.8851	0.25696	0.889614	0.0123334	9.93114	0.400396	0.0601867	0.0219143	0.32595	0.0154175	0.0271767	#DIV/0!	#DIV/0!	#DIV/0!	1.71883	0.0126508		2.75021	1.25828	8.06728	8.87932
		pIR1-barcode-0017	TAGATGGAATTAGGCAAGGCTAG	GSK2920487A-Res 2			0.285008	0.163933	0.122419	0.00711395	0.00966967	0.00650606	0.00353837	0.00284296	0.00316167	0.00224244	0.0181729	0.00120861	0.026621	0.00555796	0.0123757	0.00183542	0.0105687	#DIV/0!	#DIV/0!	#DIV/0!	0.00816734	0.00110695		4.04229	2.41256	0.574603	0.293287
		pIR1-barcode-0018	TAGGCGTGGATAGATACAAGTAG	DNDI6690-Res 2			7.82244	5.70486	6.22486	0.208227	0.106984	0.172602	0.21761	0.119842	0.123503	0.0913795	0.296713	0.0827037	1.24801	0.230259	9.80142	0.082961	2.6314	#DIV/0!	#DIV/0!	#DIV/0!	0.277369	0.0717935		11.5213	8.31651	2.37832	1.17853
		pIR1-barcode-0019	TAGCACAGCTTAGTGTGATCTAG	NTR2 DKO			13.8257	12.6486	29.3648	95.6284	0.771928	0.254693	1.34281	0.156363	0.188119	0.111935	0.416159	0.099279	2.56502	0.466551	4.11477	0.116549	40.2257	#DIV/0!	#DIV/0!	#DIV/0!	0.533119	0.0920349		8.19596	7.89436	3.48187	1.46912
		pIR1-barcode-0020	TAGATAACTGTAGGCGGTCATAG	Fexinidazole-Res C			15.5758	6.75631	4.13935	0.223993	2.97579	0.399357	1.06262	0.126621	0.176658	0.0880158	0.814144	0.0833943	2.35509	0.454324	4.14704	0.0737839	10.1695	#DIV/0!	#DIV/0!	#DIV/0!	0.589971	0.0678401		7.61675	2.78984	1.34328	0.745325
		pIR1-barcode-0021	TAGTGGTCGATAGCAACTAGTAG	Not used			0	0	0	0	0	0	0	0	0	0	0	0	0	0	0	0	0	#DIV/0!	#DIV/0!	#DIV/0!	0	0		0	0	0	0
		pIR1-barcode-0022	TAGAGAATAGTAGGAGGCGATAG	Not used			0	0	0	0	0	0	0	0	0	0	0	0	0	0	0	0	0	#DIV/0!	#DIV/0!	#DIV/0!	0	0		0	0	0	0
		pIR1-barcode-0023	TAGCTCAGTATAGTCTGACGTAG	Not used			0	0	0	0	0	0	0	0	0	0	0	0	0	0	0	0	0	#DIV/0!	#DIV/0!	#DIV/0!	0	0		0	0	0	0
		pIR1-barcode-0024	TAGTATCAGTTAGCGCTGACTAG	Not used			0	0	0	0	0	0	0	0	0	0	0	0	0	0	0	0	0	#DIV/0!	#DIV/0!	#DIV/0!	0	0		0	0	0	0
		pIR1-barcode-0025	TAGAGCAACATAGGATGGTGTAG	Not used			0	0	0	0	0	0	0	0	0	0	0	0	0	0	0	0	0	#DIV/0!	#DIV/0!	#DIV/0!	0	0		0	0	0	0
		pIR1-barcode-0026	TAGTGTAGCGTAGCACGATATAG	Not used			0	0	0	0	0	0	0	0	0	0	0	0	0	0	0	0	0	#DIV/0!	#DIV/0!	#DIV/0!	0	0		0	0	0	0
		pIR1-barcode-0027	TAGCAGAACATAGTGAGGTGTAG	Not used			0	0	0	0	0	0	0	0	0	0	0	0	0	0	0	0	0	#DIV/0!	#DIV/0!	#DIV/0!	0	0		0	0	0	0
		pIR1-barcode-0028	TAGACCAAGATAGGTTGGAGTAG	Not used			0	0	0	0	0	0	0	0	0	0	0	0	0	0	0	0	0	#DIV/0!	#DIV/0!	#DIV/0!	0	0		0	0	0	0
		pIR1-barcode-0029	TAGGCAATCGTAGATGGCTATAG	Not used			0	0	0	0	0	0	0	0	0	0	0	0	0	0	0	0	0	#DIV/0!	#DIV/0!	#DIV/0!	0	0		0	0	0	0
		pIR1-barcode-0030	TAGCAACAGCTAGTGGTGATTAG	Not used			0	0	0	0	0	0	0	0	0	0	0	0	0	0	0	0	0	#DIV/0!	#DIV/0!	#DIV/0!	0	0		0	0	0	0
						Day	0	3	3	4	4	4	4	4	4	4	4	5	3	3	5	6	6	#N/A	#N/A	#N/A	4	5		0	3	4	4
	2b	Adjusted abundance (based on raw % barcode data)
		This is the abundance of each cell line relative to its abundance in the starter culture. Unused barcodes have been removed from analysis here. This analysis not used beyond this point.
								NI	DNDI-0690	DNDI-0690	DNDI-6148	DNDI-6148	GSK3494245	GSK3494245	LXE-408	LXE-408	GSK3186899A	GSK3186899A	DNDI-6174	DNDI-6174	Amph B	Amph B	SbIII	SbIII	Miltefosine	Miltefosine	DDD00107332	DDD00107332			NI	DDD01542111
		Barcode	Sequence	Cell line			Start	0	3x	10x	3x	10x	3x	10x	3x	10x	3x	10x	3x	10x	3x	10x	3x	10x	3x	10x	3x	10x		Start	0	3x	10x			Start	NI	DNDI-0690 3x	DNDI-0690 10x	DNDI-6148 3x	DNDI-6148 10x	GSK3494245 3x	GSK3494245 10x	LXE-408 3x	LXE-408 10x	GSK3186899A 3x	GSK3186899A 10x	DNDI-6174 3x	DNDI-6174 10x
		5-prime-total	TCACCACCCTCAACCACCCCTCA
		3-prime-total	GCAGAGGAAGAGGAAGGCGAT
		pIR1-barcode-0001	TAGCATCAGATAGTGCTGAGTAG	WT			1	1.43964	1.13157	0.0554897	0.0993324	0.0245832	0.0480012	0.00889742	0.0119207	0.00591749	0.0302965	0.00709388	0.169485	0.0265751	0.768035	0.0116242	0.118186	#DIV/0!	#DIV/0!	#DIV/0!	0.0260299	0.00564144		1	1.54885	0.22933	0.106204		WT	1	1.43964	1.13157	0.0554897	0.0993324	0.0245832	0.0480012	0.00889742	0.0119207	0.00591749	0.0302965	0.00709388	0.169485	0.0265751
		pIR1-barcode-0002	TAGTATGGCGTAGCGCAATATAG	DDD01012248-Res 3			1	1.57404	0.595688	0.0329012	0.0855573	0.0439694	16.7487	18.8126	18.5753	19.2114	0.045727	0.0284389	0.238781	0.0485489	0.997512	0.0341886	4.2311	#DIV/0!	#DIV/0!	#DIV/0!	0.037731	0.0234666		1	1.55603	0.383109	0.155419		DDD01012248-Res 3	1	1.57404	0.595688	0.0329012	0.0855573	0.0439694	16.7487	18.8126	18.5753	19.2114	0.045727	0.0284389	0.238781	0.0485489
		pIR1-barcode-0003	TAGGCTTCCATAGATCCTTGTAG	DDD00107332-Res 1			1	1.03746	1.68824	0.595845	0.455958	0.176722	6.78631	2.14923	2.62838	0.157114	49.0932	129.161	1.93601	0.220505	0.31022	0.165408	11.3312	#DIV/0!	#DIV/0!	#DIV/0!	42.4145	130.027		1	1.60313	10.29	11.7104		DDD00107332-Res 1	1	1.03746	1.68824	0.595845	0.455958	0.176722	6.78631	2.14923	2.62838	0.157114	49.0932	129.161	1.93601	0.220505
		pIR1-barcode-0004	TAGAGTGGCTTAGGACAATCTAG	Amph B-Res 1			1	0.266545	0.225748	0.0234464	0.0183985	0.0101118	0.0125851	0.0124452	0.00562263	0.0121536	0.0208179	0.00701834	0.058222	0.0116189	5.77019	14.2836	0.0298092	#DIV/0!	#DIV/0!	#DIV/0!	0.0136702	0.00642798		1	0.279678	0.0164198	0.00908628		Amph B-Res 1	1	0.266545	0.225748	0.0234464	0.0183985	0.0101118	0.0125851	0.0124452	0.00562263	0.0121536	0.0208179	0.00701834	0.058222	0.0116189
		pIR1-barcode-0005	TAGTTCGCGTTAGCCTATACTAG	Amph B-Res 3			1	0.627507	0.451494	0.0902496	0.09744	0.0873977	0.0789169	0.07927	0.0787621	0.0658961	0.0684059	0.060723	0.123543	0.083177	18.6181	44.6818	0.610085	#DIV/0!	#DIV/0!	#DIV/0!	0.0729176	0.0532422		1	1.02416	0.0805711	0.0268931		Amph B-Res 3	1	0.627507	0.451494	0.0902496	0.09744	0.0873977	0.0789169	0.07927	0.0787621	0.0658961	0.0684059	0.060723	0.123543	0.083177
		pIR1-barcode-0006	TAGGTTCTGGTAGACCTCAATAG	Not used																															DDD01716002-Res 1	1	0.266749	0.22802	0.0117152	0.063933	0.0507189	0.068048	0.00799503	0.0078262	0.00626245	0.0271792	0.00894231	1.72432	1.94146
		pIR1-barcode-0007	TAGAGAAGAATAGGAGGAGGTAG	Not used																															DDD01716002-Res 2	1	0.834768	0.682599	0.0455264	0.0608209	0.0254404	0.0411016	0.0131059	0.015655	0.0103581	0.0390061	0.00977051	5.32162	6.53126
		pIR1-barcode-0008	TAGGATCGACTAGAGCTAGTTAG	DDD01716002-Res 1			1	0.266749	0.22802	0.0117152	0.063933	0.0507189	0.068048	0.00799503	0.0078262	0.00626245	0.0271792	0.00894231	1.72432	1.94146	0.256282	0.00503257	0.12288	#DIV/0!	#DIV/0!	#DIV/0!	0.0165883	0.00770834		1	0.38207	0.00432947	0.00612265		DDD01716002-Res 3	1	0.768902	0.30133	0.0137422	0.0409754	0.0193628	0.0479517	0.0093081	0.010315	0.00825392	0.0421906	0.00845818	3.64961	0.561251
		pIR1-barcode-0009	TAGCGCAATCTAGTATGGCTTAG	DDD01716002-Res 2			1	0.834768	0.682599	0.0455264	0.0608209	0.0254404	0.0411016	0.0131059	0.015655	0.0103581	0.0390061	0.00977051	5.32162	6.53126	0.627509	0.0127515	0.371664	#DIV/0!	#DIV/0!	#DIV/0!	0.0292723	0.00874379		1	0.797535	0.268916	0.132942		BPQ-Res 3	1	0.584855	0.395317	0.0259091	0.0838586	0.0292326	0.056946	0.00802385	0.0121277	0.00585909	0.0326223	0.00668052	0.0677543	0.0309331
		pIR1-barcode-0010	TAGCAACCATTAGTGGTTGCTAG	DDD01716002-Res 3			1	0.768902	0.30133	0.0137422	0.0409754	0.0193628	0.0479517	0.0093081	0.010315	0.00825392	0.0421906	0.00845818	3.64961	0.561251	0.551731	0.00899132	0.483442	#DIV/0!	#DIV/0!	#DIV/0!	0.0326665	0.00622276		1	0.757934	0.0066868	0.00236408		CRK12 G572D	1	1.22803	1.09756	0.0520365	0.0889337	0.0285787	0.0447525	0.0115036	0.0149802	0.00975271	4.42936	0.0166152	0.18198	0.0307922
		pIR1-barcode-0011	TAGTCGCTCGTAGCTATCTATAG	BPQ-Res 3			1	0.584855	0.395317	0.0259091	0.0838586	0.0292326	0.056946	0.00802385	0.0121277	0.00585909	0.0326223	0.00668052	0.0677543	0.0309331	0.481631	0.00465278	0.0690654	#DIV/0!	#DIV/0!	#DIV/0!	0.0194435	0.00611857		1	0.459463	0.0872616	0.0486408		DNM1 G606V	1	1.50823	1.3526	0.0690892	0.0312506	0.0230082	0.0306048	0.0115913	0.0135442	0.00876508	0.039057	0.00754691	0.267527	0.0262309
		pIR1-barcode-0012	TAGCCTACACTAGTTCGTGTTAG	CRK12 G572D			1	1.22803	1.09756	0.0520365	0.0889337	0.0285787	0.0447525	0.0115036	0.0149802	0.00975271	4.42936	0.0166152	0.18198	0.0307922	0.646319	0.00920041	0.234545	#DIV/0!	#DIV/0!	#DIV/0!	6.38033	0.0174847		1	1.57756	0.241878	0.089807		CPSF3 N219H & E229V	1	1.4369	1.20216	0.0750896	13.7728	14.5687	0.0473685	0.019234	0.0213106	0.0146745	0.0407983	0.016451	0.173277	0.036389
		pIR1-barcode-0013	TAGGCAAGAGTAGATGGAGATAG	DNM1 G606V			1	1.50823	1.3526	0.0690892	0.0312506	0.0230082	0.0306048	0.0115913	0.0135442	0.00876508	0.039057	0.00754691	0.267527	0.0262309	0.771962	0.00932862	0.298711	#DIV/0!	#DIV/0!	#DIV/0!	0.0339645	0.0073484		1	1.80991	0.336524	0.14788		DDD01542111-Res 1	1	0.669145	0.858561	0.16145	0.11842	0.024317	1.84433	0.0288804	0.0462833	0.0172283	15.395	0.397092	0.112837	0.0229497
		pIR1-barcode-0014	TAGAGACAACTAGGAGTGGTTAG	CPSF3 N219H & E229V			1	1.4369	1.20216	0.0750896	13.7728	14.5687	0.0473685	0.019234	0.0213106	0.0146745	0.0407983	0.016451	0.173277	0.036389	0.534824	0.0180645	0.2941	#DIV/0!	#DIV/0!	#DIV/0!	0.035763	0.0134115		1	1.40169	0.255195	0.108		DDD01542111-Res 3	1	0.57345	0.463648	0.0912423	0.14354	0.0366566	3.14023	0.279683	0.968284	0.0134241	10.8094	0.435804	0.065509	0.0238522
		pIR1-barcode-0015	TAGTGCACTCTAGCATGTCTTAG	DDD01542111-Res 1			1	0.669145	0.858561	0.16145	0.11842	0.024317	1.84433	0.0288804	0.0462833	0.0172283	15.395	0.397092	0.112837	0.0229497	0.250029	0.0109761	0.19294	#DIV/0!	#DIV/0!	#DIV/0!	2.57138	0.0118209		1	0.560657	3.95616	4.45029		GSK2920487A-Res 2	1	0.575188	0.429529	0.0249606	0.0339278	0.0228277	0.012415	0.00997503	0.0110933	0.00786801	0.0637628	0.00424064	0.0934046	0.0195011
		pIR1-barcode-0016	TAGCTCCTACTAGTCTTCGTTAG	DDD01542111-Res 3			1	0.57345	0.463648	0.0912423	0.14354	0.0366566	3.14023	0.279683	0.968284	0.0134241	10.8094	0.435804	0.065509	0.0238522	0.354774	0.0167809	0.02958	#DIV/0!	#DIV/0!	#DIV/0!	1.87082	0.0137696		1	0.457523	2.93333	3.22859		DNDI6690-Res 2	1	0.729294	0.795769	0.0266192	0.0136765	0.022065	0.0278186	0.0153202	0.0157882	0.0116817	0.037931	0.0105726	0.159542	0.0294356
		pIR1-barcode-0017	TAGATGGAATTAGGCAAGGCTAG	GSK2920487A-Res 2			1	0.575188	0.429529	0.0249606	0.0339278	0.0228277	0.012415	0.00997503	0.0110933	0.00786801	0.0637628	0.00424064	0.0934046	0.0195011	0.0434225	0.0064399	0.0370823	#DIV/0!	#DIV/0!	#DIV/0!	0.0286566	0.00388393		1	0.596831	0.142148	0.0725547		NTR2 DKO	1	0.914865	2.12394	6.91674	0.055833	0.0184218	0.0971245	0.0113096	0.0136065	0.0080962	0.0301005	0.00718078	0.185526	0.0337453
		pIR1-barcode-0018	TAGGCGTGGATAGATACAAGTAG	DNDI6690-Res 2			1	0.729294	0.795769	0.0266192	0.0136765	0.022065	0.0278186	0.0153202	0.0157882	0.0116817	0.037931	0.0105726	0.159542	0.0294356	1.25299	0.0106055	0.336391	#DIV/0!	#DIV/0!	#DIV/0!	0.0354582	0.00917789		1	0.721836	0.206428	0.102291		Fexinidazole-Res C	1	0.433769	0.265755	0.0143808	0.191052	0.0256396	0.0682222	0.00812934	0.0113418	0.0056508	0.0522698	0.00535409	0.151202	0.0291686
		pIR1-barcode-0019	TAGCACAGCTTAGTGTGATCTAG	NTR2 DKO			1	0.914865	2.12394	6.91674	0.055833	0.0184218	0.0971245	0.0113096	0.0136065	0.0080962	0.0301005	0.00718078	0.185526	0.0337453	0.297618	0.00842993	2.90949	#DIV/0!	#DIV/0!	#DIV/0!	0.0385602	0.00665682		1	0.963202	0.424827	0.17925
		pIR1-barcode-0020	TAGATAACTGTAGGCGGTCATAG	Fexinidazole-Res C			1	0.433769	0.265755	0.0143808	0.191052	0.0256396	0.0682222	0.00812934	0.0113418	0.0056508	0.0522698	0.00535409	0.151202	0.0291686	0.266249	0.00473709	0.652903	#DIV/0!	#DIV/0!	#DIV/0!	0.0378774	0.00435548		1	0.366277	0.176358	0.0978534
		pIR1-barcode-0021	TAGTGGTCGATAGCAACTAGTAG	Not used
		pIR1-barcode-0022	TAGAGAATAGTAGGAGGCGATAG	Not used
		pIR1-barcode-0023	TAGCTCAGTATAGTCTGACGTAG	Not used
		pIR1-barcode-0024	TAGTATCAGTTAGCGCTGACTAG	Not used
		pIR1-barcode-0025	TAGAGCAACATAGGATGGTGTAG	Not used
		pIR1-barcode-0026	TAGTGTAGCGTAGCACGATATAG	Not used
		pIR1-barcode-0027	TAGCAGAACATAGTGAGGTGTAG	Not used
		pIR1-barcode-0028	TAGACCAAGATAGGTTGGAGTAG	Not used
		pIR1-barcode-0029	TAGGCAATCGTAGATGGCTATAG	Not used
		pIR1-barcode-0030	TAGCAACAGCTAGTGGTGATTAG	Not used
						Total	18	15.4693	14.2895	8.32643	15.4557	15.2377	29.2014	21.4965	22.4622	19.5804	80.2971	130.199	14.6801	9.70739	32.7994	59.3026	22.3531	#DIV/0!	#DIV/0!	#DIV/0!	53.6957	130.232		18	16.8643	20.0395	20.6746
						Day	0	3	3	4	4	4	4	4	4	4	4	5	3	3	5	6	6	#N/A	#N/A	#N/A	4	5		0	3	4	4
1							1	2			3	4																		1	2
2	2c	Relative % abundance					(bar chart data)																							(bar chart data)
3		This is the abundance in % for each cell line, scaled as if they were all present equally at the start
4								NI	DNDI-0690	DNDI-0690	DNDI-6148	DNDI-6148	GSK3494245	GSK3494245	LXE-408	LXE-408	GSK3186899A	GSK3186899A	DNDI-6174	DNDI-6174	Amph B	Amph B	SbIII	SbIII	Miltefosine	Miltefosine	DDD00107332	DDD00107332			NI	DDD01542111	0
5		Barcode	Sequence	Cell line			Start	0	3x	10x	3x	10x	3x	10x	3x	10x	3x	10x	3x	10x	3x	10x	3x	10x	3x	10x	3x	10x		Start	0	3x	10x
6		5-prime-total	TCACCACCCTCAACCACCCCTCA
7		3-prime-total	GCAGAGGAAGAGGAAGGCGAT
8		pIR1-barcode-0001	TAGCATCAGATAGTGCTGAGTAG	WT			5.55556	9.30639	7.91889	0.666428	0.642692	0.161331	0.16438	0.04139	0.0530704	0.0302216	0.0377305	0.00544847	1.15452	0.273761	2.34161	0.0196015	0.528722				0.0484767	0.00433182		5.55556	9.18417	1.14439	0.513692
9		pIR1-barcode-0002	TAGTATGGCGTAGCGCAATATAG	DDD01012248-Res 3			5.55556	10.1752	4.1687	0.395142	0.553566	0.288556	57.3558	87.5147	82.6961	98.1157	0.0569472	0.0218425	1.62656	0.500123	3.04125	0.0576511	18.9284				0.0702683	0.018019		5.55556	9.22677	1.91177	0.75174
10		pIR1-barcode-0003	TAGGCTTCCATAGATCCTTGTAG	DDD00107332-Res 1			5.55556	6.70653	11.8145	7.15607	2.9501	1.15977	23.2396	9.99805	11.7014	0.802409	61.1395	99.2028	13.1879	2.27152	0.945812	0.278922	50.6916				78.9906	99.8422		5.55556	9.50603	51.3487	56.6415
11		pIR1-barcode-0004	TAGAGTGGCTTAGGACAATCTAG	Amph B-Res 1			5.55556	1.72306	1.57981	0.28159	0.11904	0.0663602	0.0430975	0.0578938	0.0250316	0.0620704	0.0259261	0.00539045	0.396604	0.119691	17.5924	24.0859	0.133356				0.0254587	0.00493577		5.55556	1.6584	0.0819371	0.043949
12		pIR1-barcode-0005	TAGTTCGCGTTAGCCTATACTAG	Amph B-Res 3			5.55556	4.05646	3.15962	1.08389	0.630448	0.573562	0.27025	0.368758	0.350644	0.336542	0.085191	0.0466384	0.841567	0.856842	56.7635	75.3455	2.7293				0.135798	0.0408824		5.55556	6.07293	0.402062	0.130078
13		pIR1-barcode-0006	TAGGTTCTGGTAGACCTCAATAG	Not used
14		pIR1-barcode-0007	TAGAGAAGAATAGGAGGAGGTAG	Not used
15		pIR1-barcode-0008	TAGGATCGACTAGAGCTAGTTAG	DDD01716002-Res 1			5.55556	1.72437	1.59571	0.140699	0.413654	0.332851	0.23303	0.0371922	0.0348417	0.0319833	0.0338482	0.00686816	11.7459	19.9998	0.781364	0.00848626	0.54972				0.0308931	0.00591891		5.55556	2.26555	0.0216047	0.0296144
16		pIR1-barcode-0009	TAGCGCAATCTAGTATGGCTTAG	DDD01716002-Res 2			5.55556	5.39628	4.77692	0.54677	0.393518	0.166956	0.140752	0.0609674	0.0696948	0.0529005	0.0485773	0.00750426	36.2505	67.2813	1.91317	0.0215024	1.66269				0.0545152	0.00671399		5.55556	4.72912	1.34193	0.643022
17		pIR1-barcode-0010	TAGCAACCATTAGTGGTTGCTAG	DDD01716002-Res 3			5.55556	4.97049	2.10875	0.165043	0.265116	0.127071	0.16421	0.0433005	0.0459215	0.0421541	0.0525431	0.00649633	24.8609	5.78168	1.68214	0.0151618	2.16275				0.0608363	0.0047782		5.55556	4.4943	0.0333681	0.0114347
18		pIR1-barcode-0011	TAGTCGCTCGTAGCTATCTATAG	BPQ-Res 3			5.55556	3.78074	2.76648	0.311168	0.542575	0.191844	0.195011	0.0373263	0.0539915	0.0299233	0.0406271	0.00513099	0.461537	0.318655	1.46841	0.00784582	0.308974				0.0362106	0.00469819		5.55556	2.72446	0.435449	0.235269
19		pIR1-barcode-0012	TAGCCTACACTAGTTCGTGTTAG	CRK12 G572D			5.55556	7.93851	7.6809	0.624955	0.575411	0.187552	0.153254	0.0535136	0.066691	0.0498087	5.51621	0.0127614	1.23963	0.317204	1.97052	0.0155143	1.04927				11.8824	0.0134258		5.55556	9.35441	1.20701	0.434383
20		pIR1-barcode-0013	TAGGCAAGAGTAGATGGAGATAG	DNM1 G606V			5.55556	9.74981	9.46565	0.829757	0.202195	0.150995	0.104806	0.0539219	0.0602976	0.0447647	0.0486406	0.00579643	1.82238	0.270215	2.35359	0.0157305	1.33633				0.0632538	0.00564253		5.55556	10.7322	1.6793	0.715274
21		pIR1-barcode-0014	TAGAGACAACTAGGAGTGGTTAG	CPSF3 N219H & E229V			5.55556	9.28872	8.41285	0.901822	89.1114	95.6092	0.162213	0.0894747	0.0948733	0.074945	0.0508091	0.0126352	1.18035	0.374859	1.63059	0.0304616	1.3157				0.0666032	0.0102981		5.55556	8.31155	1.27346	0.522381
22		pIR1-barcode-0015	TAGTGCACTCTAGCATGTCTTAG	DDD01542111-Res 1			5.55556	4.32562	6.00833	1.93901	0.766193	0.159584	6.3159	0.134349	0.20605	0.0879876	19.1725	0.304988	0.768637	0.236414	0.762299	0.0185086	0.863144				4.78881	0.00907678		5.55556	3.32451	19.7418	21.5254
23		pIR1-barcode-0016	TAGCTCCTACTAGTCTTCGTTAG	DDD01542111-Res 3			5.55556	3.70701	3.24467	1.09582	0.92872	0.240565	10.7537	1.30106	4.31073	0.0685589	13.4617	0.33472	0.446242	0.245711	1.08165	0.0282971	0.13233				3.48412	0.0105731		5.55556	2.71296	14.6378	15.6162
24		pIR1-barcode-0017	TAGATGGAATTAGGCAAGGCTAG	GSK2920487A-Res 2			5.55556	3.71825	3.0059	0.299775	0.219517	0.14981	0.042515	0.046403	0.0493865	0.0401832	0.0794085	0.00325703	0.636265	0.200889	0.132388	0.0108594	0.165893				0.0533685	0.0029823		5.55556	3.53901	0.709341	0.350936
25		pIR1-barcode-0018	TAGGCGTGGATAGATACAAGTAG	DNDI6690-Res 2			5.55556	4.71445	5.5689	0.319695	0.0884885	0.144805	0.0952646	0.0712684	0.0702882	0.0596603	0.0472384	0.00812032	1.08678	0.303229	3.82015	0.0178837	1.50489				0.0660354	0.00704731		5.55556	4.28025	1.03011	0.494767
		pIR1-barcode-0019	TAGCACAGCTTAGTGTGATCTAG	NTR2 DKO			5.55556	5.91406	14.8636	83.0697	0.361246	0.120896	0.332602	0.0526114	0.0605754	0.0413486	0.0374864	0.00551522	1.26379	0.347625	0.90739	0.0142151	13.016				0.0718124	0.00511149		5.55556	5.71147	2.11995	0.867005
		pIR1-barcode-0020	TAGATAACTGTAGGCGGTCATAG	Fexinidazole-Res C			5.55556	2.80406	1.85979	0.172713	1.23613	0.168264	0.233626	0.037817	0.0504931	0.0288596	0.0650955	0.00411222	1.02998	0.300478	0.81175	0.00798799	2.92086				0.0705408	0.00334439		5.55556	2.1719	0.880055	0.473302
		pIR1-barcode-0021	TAGTGGTCGATAGCAACTAGTAG	Not used
		pIR1-barcode-0022	TAGAGAATAGTAGGAGGCGATAG	Not used
		pIR1-barcode-0023	TAGCTCAGTATAGTCTGACGTAG	Not used
		pIR1-barcode-0024	TAGTATCAGTTAGCGCTGACTAG	Not used
		pIR1-barcode-0025	TAGAGCAACATAGGATGGTGTAG	Not used
		pIR1-barcode-0026	TAGTGTAGCGTAGCACGATATAG	Not used
		pIR1-barcode-0027	TAGCAGAACATAGTGAGGTGTAG	Not used
		pIR1-barcode-0028	TAGACCAAGATAGGTTGGAGTAG	Not used
		pIR1-barcode-0029	TAGGCAATCGTAGATGGCTATAG	Not used
		pIR1-barcode-0030	TAGCAACAGCTAGTGGTGATTAG	Not used
				Day			0	3	3	4	4	4	4	4	4	4	4	5	3	3	5	6	6	#N/A	#N/A	#N/A	4	5		0	3	4	4
	3	Continuous cell density of each line at harvest (x10^5/ml)
		This is the actual cell density for each line at the start of the experiment and at harvest
																																			select inhibitor to show			3	GSK3494245
																																			Check to show relative data			x
1									1	1.5	2	2.5	3	3.5	4	4.5	5	5.5	6	6.5	7	7.5	8	8.5	9	9.5	10	10.5				1	1.5
2								NI	DNDI-0690	DNDI-0690	DNDI-6148	DNDI-6148	GSK3494245	GSK3494245	LXE-408	LXE-408	GSK3186899A	GSK3186899A	DNDI-6174	DNDI-6174	Amph B	Amph B	SbIII	SbIII	Miltefosine	Miltefosine	DDD00107332	DDD00107332			NI	DDD01542111	0
3		Barcode	Sequence	Cell line			Start	0	3x	10x	3x	10x	3x	10x	3x	10x	3x	10x	3x	10x	3x	10x	3x	10x	3x	10x	3x	10x		Start	0	3x	10x
4		5-prime-total	TCACCACCCTCAACCACCCCTCA
5		3-prime-total	GCAGAGGAAGAGGAAGGCGAT
6		pIR1-barcode-0001	TAGCATCAGATAGTGCTGAGTAG	WT			0.0498953	30.4564	9.48529	0.656175	1.69007	0.0723684	0.596363	0.0936711	0.132043	0.0436977	0.0816292	0.0711442	1.06552	0.0835362	7.08944	0.0295797	0.312537	#VALUE!	#VALUE!	#VALUE!	0.123383	0.0537629		0.00377496	1.2103	0.146305	0.0545244
7		pIR1-barcode-0002	TAGTATGGCGTAGCGCAATATAG	DDD01012248-Res 3			0.0514841	34.36	5.1523	0.401452	1.50205	0.13356	214.711	204.364	212.306	146.384	0.127127	0.294294	1.54897	0.157468	9.50086	0.0897686	11.5452	#VALUE!	#VALUE!	#VALUE!	0.184542	0.230758		0.00801572	2.58185	0.518981	0.169428
8		pIR1-barcode-0003	TAGGCTTCCATAGATCCTTGTAG	DDD00107332-Res 1			0.00761209	3.34842	2.15897	1.07494	1.18354	0.0793681	12.8628	3.45199	4.44165	0.177003	20.1799	197.621	1.85687	0.105746	0.436864	0.0642141	4.57145	#VALUE!	#VALUE!	#VALUE!	30.672	189.047		0.0050083	1.66199	8.70949	7.9763
9		pIR1-barcode-0004	TAGAGTGGCTTAGGACAATCTAG	Amph B-Res 1			0.00246011	0.27803	0.0933012	0.0136703	0.0154344	0.00146769	0.00770922	0.00646008	0.00307077	0.00442508	0.00276558	0.00347045	0.0180473	0.00180078	2.62613	1.7921	0.0038867	#VALUE!	#VALUE!	#VALUE!	0.00319487	0.00302039		0.00533031	0.30859	0.0147913	0.00658684
10		pIR1-barcode-0005	TAGTTCGCGTTAGCCTATACTAG	Amph B-Res 3			0.0213254	5.6739	1.61756	0.456133	0.708581	0.109964	0.419051	0.356689	0.372879	0.207979	0.0787744	0.260284	0.331961	0.111748	73.4522	48.5958	0.689547	#VALUE!	#VALUE!	#VALUE!	0.147725	0.216864		0.0114059	2.41806	0.155308	0.0417167
11		pIR1-barcode-0006	TAGGTTCTGGTAGACCTCAATAG	Not used
12		pIR1-barcode-0007	TAGAGAAGAATAGGAGGAGGTAG	Not used
13		pIR1-barcode-0008	TAGGATCGACTAGAGCTAGTTAG	DDD01716002-Res 1			0.00328238	0.371243	0.125739	0.00911354	0.0715597	0.00982223	0.0556165	0.00553721	0.00570286	0.00304225	0.00481746	0.00589976	0.713143	0.401474	0.155625	0.000842458	0.0213769	#VALUE!	#VALUE!	#VALUE!	0.00517265	0.00483262		0.0013184	0.10427	0.000964649	0.00109781
14		pIR1-barcode-0009	TAGCGCAATCTAGTATGGCTTAG	DDD01716002-Res 2			0.146673	51.9137	16.82	1.58257	3.04199	0.220153	1.50109	0.405601	0.509748	0.22485	0.308942	0.288047	98.3479	60.3515	17.0272	0.095385	2.88919	#VALUE!	#VALUE!	#VALUE!	0.407879	0.244954		0.00333954	0.551325	0.151771	0.0603794
15		pIR1-barcode-0010	TAGCAACCATTAGTGGTTGCTAG	DDD01716002-Res 3			0.0124521	4.05956	0.630368	0.0405553	0.173988	0.0142253	0.148678	0.024456	0.0285143	0.0152112	0.0283695	0.0211697	5.7261	0.440291	1.27099	0.00571	0.319053	#VALUE!	#VALUE!	#VALUE!	0.0386427	0.0147999		0.00113816	0.178568	0.0012862	0.000365936
16		pIR1-barcode-0011	TAGTCGCTCGTAGCTATCTATAG	BPQ-Res 3			0.0149902	3.71725	0.995547	0.0920468	0.428656	0.0258539	0.212554	0.0253789	0.0403587	0.0129987	0.0264068	0.0201286	0.127972	0.0292127	1.33565	0.00355705	0.0548711	#VALUE!	#VALUE!	#VALUE!	0.0276889	0.0175183		0.00298716	0.284105	0.0440523	0.0197605
17		pIR1-barcode-0012	TAGCCTACACTAGTTCGTGTTAG	CRK12 G572D			0.0969538	50.4826	17.8774	1.1957	2.94026	0.163478	1.08039	0.235331	0.322431	0.139943	23.1899	0.323793	2.2231	0.188082	11.5927	0.0454928	1.20522	#VALUE!	#VALUE!	#VALUE!	58.7668	0.323786		0.00611203	1.99591	0.249844	0.0746509
18		pIR1-barcode-0013	TAGGCAAGAGTAGATGGAGATAG	DNM1 G606V			0.137726	88.0745	31.2964	2.25515	1.46767	0.186961	1.04955	0.336847	0.414115	0.178663	0.290475	0.208921	4.64254	0.227599	19.6691	0.0655245	2.18044	#VALUE!	#VALUE!	#VALUE!	0.444392	0.193305		0.00700514	2.62449	0.3984	0.140885
19		pIR1-barcode-0014	TAGAGACAACTAGGAGTGGTTAG	CPSF3 N219H & E229V			0.0668553	40.7314	13.5023	1.18977	313.987	57.4656	0.788543	0.271323	0.316289	0.145198	0.147289	0.221068	1.45965	0.153266	6.61483	0.0615931	1.04209	#VALUE!	#VALUE!	#VALUE!	0.22714	0.171256		0.00503261	1.46021	0.217046	0.073919
20		pIR1-barcode-0015	TAGTGCACTCTAGCATGTCTTAG	DDD01542111-Res 1			0.00401328	1.13864	0.578869	0.153563	0.162062	0.00575786	1.84305	0.024456	0.0412361	0.010233	3.33636	0.320322	0.0570587	0.00580251	0.185636	0.00224656	0.041039	#VALUE!	#VALUE!	#VALUE!	0.98037	0.00906117		0.00540524	0.627311	3.6139	3.27147
21		pIR1-barcode-0016	TAGCTCCTACTAGTCTTCGTTAG	DDD01542111-Res 3			0.00918754	2.23388	0.715644	0.198675	0.449703	0.0198703	7.18389	0.542185	1.97494	0.0182535	5.36282	0.804797	0.0758352	0.013806	0.603008	0.00786295	0.0144037	#VALUE!	#VALUE!	#VALUE!	1.63288	0.0241631		0.00275021	0.260465	1.36337	1.20759
22		pIR1-barcode-0017	TAGATGGAATTAGGCAAGGCTAG	GSK2920487A-Res 2			0.00285008	0.695075	0.205664	0.0168601	0.0329736	0.00383857	0.00881053	0.00599864	0.0070189	0.00331881	0.00981335	0.00242931	0.0335425	0.00350152	0.0228951	0.000936065	0.00560143	#VALUE!	#VALUE!	#VALUE!	0.00775898	0.00211427		0.00404229	0.4994	0.097108	0.039887
23		pIR1-barcode-0018	TAGGCGTGGATAGATACAAGTAG	DNDI6690-Res 2			0.0782244	24.1886	10.4578	0.493498	0.364814	0.101835	0.541848	0.252866	0.274176	0.135242	0.160225	0.166234	1.57249	0.145063	18.1326	0.0423101	1.39464	#VALUE!	#VALUE!	#VALUE!	0.263501	0.137126		0.0115213	1.72152	0.401937	0.16028
24		pIR1-barcode-0019	TAGCACAGCTTAGTGTGATCTAG	NTR2 DKO			0.138257	53.6301	49.3329	226.639	2.63227	0.150269	3.3436	0.329925	0.417625	0.165664	0.224726	0.199551	3.23193	0.293927	7.61232	0.0594401	21.3196	#VALUE!	#VALUE!	#VALUE!	0.506463	0.175787		0.00819596	1.63413	0.588436	0.199801
25		pIR1-barcode-0020	TAGATAACTGTAGGCGGTCATAG	Fexinidazole-Res C			0.155758	28.6467	6.95412	0.530864	10.1474	0.235621	2.64591	0.26717	0.392181	0.130263	0.439638	0.167623	2.96742	0.286224	7.67203	0.0376298	5.38983	#VALUE!	#VALUE!	#VALUE!	0.560472	0.129575		0.00761675	0.577498	0.227014	0.101364
		pIR1-barcode-0021	TAGTGGTCGATAGCAACTAGTAG	Not used
		pIR1-barcode-0022	TAGAGAATAGTAGGAGGCGATAG	Not used
		pIR1-barcode-0023	TAGCTCAGTATAGTCTGACGTAG	Not used
		pIR1-barcode-0024	TAGTATCAGTTAGCGCTGACTAG	Not used
		pIR1-barcode-0025	TAGAGCAACATAGGATGGTGTAG	Not used
		pIR1-barcode-0026	TAGTGTAGCGTAGCACGATATAG	Not used
		pIR1-barcode-0027	TAGCAGAACATAGTGAGGTGTAG	Not used
		pIR1-barcode-0028	TAGACCAAGATAGGTTGGAGTAG	Not used
		pIR1-barcode-0029	TAGGCAATCGTAGATGGCTATAG	Not used
		pIR1-barcode-0030	TAGCAACAGCTAGTGGTGATTAG	Not used
						Day	0	3	3	4	4	4	4	4	4	4	4	5	3	3	5	6	6	#N/A	#N/A	#N/A	4	5		0	3	4	4
1	4	Fold growth from time = 0							1	1.5	2	2.5	3	3.5	4	4.5	5	5.5	6	6.5	7	7.5	8	8.5	9	9.5	10	10.5				1	1.5
2							time (h)=	72	72	96	96	96	96	96	96	96	96	120	72	72	120	144	144	#N/A	#N/A	#N/A	96	120		time (h)=	72	96	96
3							Ctrl	NI	DNDI-0690	DNDI-0690	DNDI-6148	DNDI-6148	GSK3494245	GSK3494245	LXE-408	LXE-408	GSK3186899A	GSK3186899A	DNDI-6174	DNDI-6174	Amph B	Amph B	SbIII	SbIII	Miltefosine	Miltefosine	DDD00107332	DDD00107332		Ctrl	NI	DDD01542111	0
4		Barcode	Sequence	Cell line			Start	0	3x	10x	3x	10x	3x	10x	3x	10x	3x	10x	3x	10x	3x	10x	3x	10x	3x	10x	3x	10x		Start	0	3x	10x
5		5-prime-total	TCACCACCCTCAACCACCCCTCA
6		3-prime-total	GCAGAGGAAGAGGAAGGCGAT
7		pIR1-barcode-0001	TAGCATCAGATAGTGCTGAGTAG	WT			1	610.406	190.104	13.1511	33.8724	1.45041	11.9523	1.87736	2.64641	0.875789	1.63601	1.42587	21.3552	1.67423	142.086	0.592835	6.26385	#VALUE!	#VALUE!	#VALUE!	2.47284	1.07752		1	320.612	38.7567	14.4437
8		pIR1-barcode-0002	TAGTATGGCGTAGCGCAATATAG	DDD01012248-Res 3			1	667.391	100.076	7.79759	29.1751	2.5942	4170.42	3969.46	4123.72	2843.29	2.46926	5.71621	30.0864	3.05858	184.54	1.74362	224.248	#VALUE!	#VALUE!	#VALUE!	3.58445	4.48212		1	322.099	64.7454	21.137
9		pIR1-barcode-0003	TAGGCTTCCATAGATCCTTGTAG	DDD00107332-Res 1			1	439.881	283.624	141.215	155.482	10.4266	1689.79	453.488	583.5	23.2529	2651.03	25961.5	243.937	13.8918	57.3908	8.4358	600.551	#VALUE!	#VALUE!	#VALUE!	4029.38	24835.2		1	331.848	1739.01	1592.62
10		pIR1-barcode-0004	TAGAGTGGCTTAGGACAATCTAG	Amph B-Res 1			1	113.015	37.9256	5.55679	6.27387	0.596595	3.13368	2.62593	1.24822	1.79873	1.12417	1.41069	7.33597	0.731991	1067.48	728.461	1.57989	#VALUE!	#VALUE!	#VALUE!	1.29867	1.22774		1	57.8934	2.77494	1.23573
11		pIR1-barcode-0005	TAGTTCGCGTTAGCCTATACTAG	Amph B-Res 3			1	266.063	75.851	21.3892	33.227	5.15647	19.6503	16.726	17.4852	9.75263	3.69392	12.2053	15.5665	5.24015	3444.35	2278.77	32.3345	#VALUE!	#VALUE!	#VALUE!	6.92717	10.1693		1	212.001	13.6165	3.65747
12		pIR1-barcode-0006	TAGGTTCTGGTAGACCTCAATAG	Not used
13		pIR1-barcode-0007	TAGAGAAGAATAGGAGGAGGTAG	Not used
14		pIR1-barcode-0008	TAGGATCGACTAGAGCTAGTTAG	DDD01716002-Res 1			1	113.102	38.3074	2.77651	21.8012	2.99241	16.944	1.68695	1.73742	0.926842	1.46767	1.7974	217.264	122.312	47.4123	0.256661	6.51262	#VALUE!	#VALUE!	#VALUE!	1.57589	1.47229		1	79.0886	0.731681	0.832681
15		pIR1-barcode-0009	TAGCGCAATCTAGTATGGCTTAG	DDD01716002-Res 2			1	353.942	114.677	10.7898	20.7399	1.50098	10.2343	2.76534	3.4754	1.533	2.10633	1.96387	670.524	411.469	116.089	0.650324	19.6982	#VALUE!	#VALUE!	#VALUE!	2.78087	1.67006		1	165.09	45.4467	18.0801
16		pIR1-barcode-0010	TAGCAACCATTAGTGGTTGCTAG	DDD01716002-Res 3			1	326.014	50.6235	3.2569	13.9726	1.1424	11.94	1.96401	2.28992	1.22158	2.27829	1.70009	459.851	35.3588	102.07	0.458557	25.6224	#VALUE!	#VALUE!	#VALUE!	3.10331	1.18855		1	156.892	1.13007	0.321516
17		pIR1-barcode-0011	TAGTCGCTCGTAGCTATCTATAG	BPQ-Res 3			1	247.979	66.4132	6.14047	28.5958	1.72472	14.1795	1.69303	2.69234	0.867146	1.76161	1.34278	8.53704	1.94878	89.1017	0.237292	3.66047	#VALUE!	#VALUE!	#VALUE!	1.84713	1.16865		1	95.1088	14.7472	6.61515
18		pIR1-barcode-0012	TAGCCTACACTAGTTCGTGTTAG	CRK12 G572D			1	520.687	184.391	12.3326	30.3264	1.68614	11.1434	2.42725	3.32561	1.4434	239.185	3.33966	22.9295	1.93991	119.569	0.469221	12.4309	#VALUE!	#VALUE!	#VALUE!	606.132	3.33959		1	326.555	40.8774	12.2138
19		pIR1-barcode-0013	TAGGCAAGAGTAGATGGAGATAG	DNM1 G606V			1	639.49	227.236	16.3741	10.6565	1.35748	7.62059	2.44577	3.0068	1.29723	2.10908	1.51693	33.7085	1.65254	142.813	0.47576	15.8317	#VALUE!	#VALUE!	#VALUE!	3.22663	1.40354		1	374.652	56.8725	20.1117
20		pIR1-barcode-0014	TAGAGACAACTAGGAGTGGTTAG	CPSF3 N219H & E229V			1	609.247	201.962	17.7962	4696.51	859.551	11.7948	4.05836	4.73095	2.17183	2.20311	3.30665	21.8329	2.29251	98.9425	0.921289	15.5873	#VALUE!	#VALUE!	#VALUE!	3.39749	2.56159		1	290.15	43.1279	14.688
21		pIR1-barcode-0015	TAGTGCACTCTAGCATGTCTTAG	DDD01542111-Res 1			1	283.717	144.238	38.2638	40.3813	1.4347	459.239	6.09377	10.2749	2.54979	831.33	79.8156	14.2175	1.44583	46.2554	0.55978	10.2258	#VALUE!	#VALUE!	#VALUE!	244.281	2.25779		1	116.056	668.591	605.239
22		pIR1-barcode-0016	TAGCTCCTACTAGTCTTCGTTAG	DDD01542111-Res 3			1	243.143	77.8928	21.6244	48.9471	2.16274	781.917	59.0131	214.959	1.98676	583.705	87.5966	8.25414	1.50269	65.6332	0.855827	1.56774	#VALUE!	#VALUE!	#VALUE!	177.728	2.62999		1	94.7072	495.733	439.089
23		pIR1-barcode-0017	TAGATGGAATTAGGCAAGGCTAG	GSK2920487A-Res 2			1	243.88	72.1609	5.91565	11.5694	1.34683	3.09133	2.10473	2.46271	1.16447	3.44319	0.852368	11.769	1.22857	8.03316	0.328435	1.96536	#VALUE!	#VALUE!	#VALUE!	2.72238	0.74183		1	123.544	24.023	9.86743
24		pIR1-barcode-0018	TAGGCGTGGATAGATACAAGTAG	DNDI6690-Res 2			1	309.221	133.689	6.30875	4.66368	1.30183	6.92684	3.23257	3.50499	1.72889	2.04828	2.1251	20.1022	1.85444	231.803	0.540881	17.8287	#VALUE!	#VALUE!	#VALUE!	3.36852	1.75298		1	149.42	34.8863	13.9116
25		pIR1-barcode-0019	TAGCACAGCTTAGTGTGATCTAG	NTR2 DKO			1	387.903	356.822	1639.27	19.039	1.08688	24.184	2.38633	3.02065	1.19824	1.62543	1.44334	23.3763	2.12596	55.0594	0.429926	154.203	#VALUE!	#VALUE!	#VALUE!	3.66322	1.27145		1	199.383	71.7958	24.378
26		pIR1-barcode-0020	TAGATAACTGTAGGCGGTCATAG	Fexinidazole-Res C			1	183.918	44.6469	3.40826	65.1487	1.51273	16.9873	1.71529	2.51789	0.836319	2.82257	1.07617	19.0514	1.83762	49.2561	0.241591	34.6038	#VALUE!	#VALUE!	#VALUE!	3.59835	0.831897		1	75.8194	29.8046	13.3081
		pIR1-barcode-0021	TAGTGGTCGATAGCAACTAGTAG	Not used
		pIR1-barcode-0022	TAGAGAATAGTAGGAGGCGATAG	Not used
		pIR1-barcode-0023	TAGCTCAGTATAGTCTGACGTAG	Not used
		pIR1-barcode-0024	TAGTATCAGTTAGCGCTGACTAG	Not used
		pIR1-barcode-0025	TAGAGCAACATAGGATGGTGTAG	Not used
		pIR1-barcode-0026	TAGTGTAGCGTAGCACGATATAG	Not used
		pIR1-barcode-0027	TAGCAGAACATAGTGAGGTGTAG	Not used
		pIR1-barcode-0028	TAGACCAAGATAGGTTGGAGTAG	Not used
		pIR1-barcode-0029	TAGGCAATCGTAGATGGCTATAG	Not used
		pIR1-barcode-0030	TAGCAACAGCTAGTGGTGATTAG	Not used
						Total	18	6559	2400.64	1973.36	5270.38	899.025	7271.15	4535.77	4986.6	2897.89	4336.04	26170.1	1849.7	611.566	6067.89	3024.43	1184.72	#VALUE!	#VALUE!	#VALUE!	5101.09	24874.4		18	3490.92	3386.67	2811.75
	5	Doubling time (h)
		Calculated doubling times for each line from time = 0.
								NI	DNDI-0690	DNDI-0690	DNDI-6148	DNDI-6148	GSK3494245	GSK3494245	LXE-408	LXE-408	GSK3186899A	GSK3186899A	DNDI-6174	DNDI-6174	Amph B	Amph B	SbIII	SbIII	Miltefosine	Miltefosine	DDD00107332	DDD00107332			NI	DDD01542111	0
		Barcode	Sequence	Cell line			Start	0	3x	10x	3x	10x	3x	10x	3x	10x	3x	10x	3x	10x	3x	10x	3x	10x	3x	10x	3x	10x		Start	0	3x	10x
		5-prime-total	TCACCACCCTCAACCACCCCTCA
		3-prime-total	GCAGAGGAAGAGGAAGGCGAT
		pIR1-barcode-0001	TAGCATCAGATAGTGCTGAGTAG	WT				7.78073	9.51042	25.8265	18.8901	178.952	26.8215	105.645	68.3744	-501.711	135.177	234.447	16.3025	96.8395	16.7817	-190.906	54.4002				73.4974	1114.12			8.64898	18.1943	24.9197
		pIR1-barcode-0002	TAGTATGGCGTAGCGCAATATAG	DDD01012248-Res 3				7.67395	10.8353	32.3993	19.726	69.8036	7.98272	8.0303	7.99352	8.36722	73.6153	47.7126	14.6608	44.6411	15.9409	179.532	18.4404				52.1243	55.4483			8.64205	15.9556	21.8098
		pIR1-barcode-0003	TAGGCTTCCATAGATCCTTGTAG	DDD00107332-Res 1				8.19955	8.8367	13.4421	13.1857	28.3839	8.95303	10.8783	10.4477	21.1484	8.44153	8.18326	9.07903	18.9665	20.5383	46.8061	15.6011				8.0158	8.21912			8.59765	8.91858	9.02495
		pIR1-barcode-0004	TAGAGTGGCTTAGGACAATCTAG	Amph B-Res 1				10.5566	13.7271	38.7996	36.2352	-128.828	58.2574	68.9245	300.116	113.344	568.526	241.742	25.0436	-159.964	11.9284	15.144	218.24				254.619	405.392			12.2965	65.1972	314.375
		pIR1-barcode-0005	TAGTTCGCGTTAGCCTATACTAG	Amph B-Res 3				8.93786	11.529	21.7253	18.9938	40.5683	22.3439	23.6219	23.2555	29.2167	50.9243	33.2462	18.1801	30.1305	10.2128	12.9101	28.7138				34.3807	35.8622			9.31686	25.4825	51.3137
		pIR1-barcode-0006	TAGGTTCTGGTAGACCTCAATAG	Not used
		pIR1-barcode-0007	TAGAGAAGAATAGGAGGAGGTAG	Not used
		pIR1-barcode-0008	TAGGATCGACTAGAGCTAGTTAG	DDD01716002-Res 1				10.5549	13.6894	65.1611	21.5908	60.7092	23.5139	127.25	120.46	-875.874	173.432	141.858	9.2744	10.383	21.5549	-73.3921	53.2695				146.305	215.029			11.4188	-212.995	-363.41
		pIR1-barcode-0009	TAGCGCAATCTAGTATGGCTTAG	DDD01716002-Res 2				8.50323	10.5241	27.9754	21.9462	163.849	28.6111	65.4193	53.417	155.754	89.3246	123.241	7.66843	8.2905	17.495	-231.97	33.4884				65.0611	162.183			9.77317	17.4352	22.9867
		pIR1-barcode-0010	TAGCAACCATTAGTGGTTGCTAG	DDD01716002-Res 3				8.624	12.7169	56.3545	25.2331	499.815	26.8327	98.5828	80.3147	332.469	80.8113	156.737	8.14017	13.9969	17.9818	-128.02	30.7736				58.7584	481.541			9.87163	544.183	-58.6424
		pIR1-barcode-0011	TAGTCGCTCGTAGCTATCTATAG	BPQ-Res 3				9.05197	11.8941	36.6643	19.844	122.081	25.0932	126.381	67.1864	-466.805	117.519	282.202	23.2728	74.7994	18.526	-69.3887	76.9219				108.439	533.714			10.9564	24.7272	35.2193
		pIR1-barcode-0012	TAGCCTACACTAGTTCGTGTTAG	CRK12 G572D				7.97848	9.56604	26.4871	19.5023	127.367	27.6012	75.0396	55.3755	181.312	12.1488	68.9774	15.9323	75.3147	17.387	-131.909	39.6055				10.3857	68.9786			8.62154	17.9331	26.5896
		pIR1-barcode-0013	TAGGCAAGAGTAGATGGAGATAG	DNM1 G606V				7.72468	9.19769	23.8016	28.1223	217.719	32.7656	74.4019	60.4447	255.702	89.1686	199.616	14.1871	99.353	16.7645	-134.367	36.1378				56.8038	245.361			8.42164	16.4675	22.1711
		pIR1-barcode-0014	TAGAGACAACTAGGAGTGGTTAG	CPSF3 N219H & E229V				7.78304	9.402	23.113	7.87055	9.84874	26.9657	47.5036	42.8164	85.7979	84.2446	69.5502	16.1855	60.154	18.1036	-1217.51	36.3425				54.4073	88.4277			8.80125	17.6778	24.7642
		pIR1-barcode-0015	TAGTGCACTCTAGCATGTCTTAG	DDD01542111-Res 1				8.83619	10.0386	18.2582	17.9923	184.349	10.8559	36.8192	28.5625	71.0913	9.89764	18.9916	18.801	135.365	21.6937	-172.029	42.932				12.1023	102.135			10.4976	10.2291	10.3881
		pIR1-barcode-0016	TAGCTCCTACTAGTCTTCGTTAG	DDD01542111-Res 3				9.08442	11.4587	21.648	17.1027	86.2642	9.98869	16.3183	12.3904	96.9285	10.4472	18.5966	23.6444	122.544	19.8795	-641.115	221.987				12.8453	86.0181			10.9666	10.7222	10.936
		pIR1-barcode-0017	TAGATGGAATTAGGCAAGGCTAG	GSK2920487A-Res 2				9.07942	11.6634	37.4337	27.1782	223.479	58.9598	89.4158	73.8322	437.025	53.8193	-520.717	20.2422	242.441	39.9206	-89.6459	147.724				66.4421	-278.526			10.3614	20.9317	29.0673
		pIR1-barcode-0018	TAGGCGTGGATAGATACAAGTAG	DNDI6690-Res 2				8.70354	10.1943	36.1262	43.2146	252.271	34.3815	56.7148	53.056	121.542	92.8065	110.342	16.6309	80.8093	15.2735	-162.415	34.6476				54.7909	148.183			9.96784	18.7332	25.275
		pIR1-barcode-0019	TAGCACAGCTTAGTGTGATCTAG	NTR2 DKO				8.37253	8.49151	8.98975	22.5835	798.68	20.8878	76.5067	60.1934	367.938	136.983	226.668	15.8347	66.1697	20.7508	-118.242	19.811				51.2516	346.343			9.42483	15.5697	20.8356
		pIR1-barcode-0020	TAGATAACTGTAGGCGGTCATAG	Fexinidazole-Res C				9.57075	13.1375	54.2669	15.9319	160.761	23.4926	123.322	72.0605	-372.273	64.1279	1133.04	16.9339	82.0197	21.3438	-70.2659	28.1643				51.9667	-451.937			11.5302	19.602	25.7081
		pIR1-barcode-0021	TAGTGGTCGATAGCAACTAGTAG	Not used
		pIR1-barcode-0022	TAGAGAATAGTAGGAGGCGATAG	Not used
		pIR1-barcode-0023	TAGCTCAGTATAGTCTGACGTAG	Not used
		pIR1-barcode-0024	TAGTATCAGTTAGCGCTGACTAG	Not used
		pIR1-barcode-0025	TAGAGCAACATAGGATGGTGTAG	Not used
		pIR1-barcode-0026	TAGTGTAGCGTAGCACGATATAG	Not used
		pIR1-barcode-0027	TAGCAGAACATAGTGAGGTGTAG	Not used
		pIR1-barcode-0028	TAGACCAAGATAGGTTGGAGTAG	Not used
		pIR1-barcode-0029	TAGGCAATCGTAGATGGCTATAG	Not used
		pIR1-barcode-0030	TAGCAACAGCTAGTGGTGATTAG	Not used
	5b	Fitness = 1/doubling time
		This shows the inverse of doubling time, so a high number is good growth, a low number is poor growth.
								NI	DNDI-0690	DNDI-0690	DNDI-6148	DNDI-6148	GSK3494245	GSK3494245	LXE-408	LXE-408	GSK3186899A	GSK3186899A	DNDI-6174	DNDI-6174	Amph B	Amph B	SbIII	SbIII	Miltefosine	Miltefosine	DDD00107332	DDD00107332			NI	DDD01542111	0
		Barcode	Sequence	Cell line			Start	0	3x	10x	3x	10x	3x	10x	3x	10x	3x	10x	3x	10x	3x	10x	3x	10x	3x	10x	3x	10x		Start	0	3x	10x
		5-prime-total	TCACCACCCTCAACCACCCCTCA
		3-prime-total	GCAGAGGAAGAGGAAGGCGAT
		pIR1-barcode-0001	TAGCATCAGATAGTGCTGAGTAG	WT				0.128523	0.105148	0.0387199	0.0529379	0.00558809	0.0372835	0.00946564	0.0146254	-0.00199318	0.00739774	0.00426536	0.0613404	0.0103264	0.0595885	-0.00523818	0.0183823	#VALUE!	#VALUE!	#VALUE!	0.0136059	0.00089757			0.115621	0.0549622	0.0401288
		pIR1-barcode-0002	TAGTATGGCGTAGCGCAATATAG	DDD01012248-Res 3				0.130311	0.0922909	0.0308649	0.0506944	0.0143259	0.125271	0.124528	0.125101	0.119514	0.0135841	0.0209588	0.0682089	0.0224009	0.0627316	0.00557003	0.0542288	#VALUE!	#VALUE!	#VALUE!	0.0191849	0.0180348			0.115713	0.062674	0.045851
		pIR1-barcode-0003	TAGGCTTCCATAGATCCTTGTAG	DDD00107332-Res 1				0.121958	0.113164	0.0743932	0.0758396	0.0352312	0.111694	0.0919263	0.0957145	0.0472848	0.118462	0.122201	0.110144	0.0527245	0.0486896	0.0213648	0.0640982	#VALUE!	#VALUE!	#VALUE!	0.124754	0.121667			0.116311	0.112126	0.110804
		pIR1-barcode-0004	TAGAGTGGCTTAGGACAATCTAG	Amph B-Res 1				0.0947274	0.0728486	0.0257734	0.0275975	-0.00776226	0.0171652	0.0145086	0.00333204	0.00882272	0.00175894	0.00413665	0.0399304	-0.00625142	0.0838333	0.0660327	0.0045821	#VALUE!	#VALUE!	#VALUE!	0.00392744	0.00246675			0.081324	0.0153381	0.00318092
		pIR1-barcode-0005	TAGTTCGCGTTAGCCTATACTAG	Amph B-Res 3				0.111884	0.0867374	0.0460292	0.0526488	0.0246498	0.044755	0.0423335	0.0430006	0.034227	0.019637	0.0300786	0.0550051	0.033189	0.0979168	0.0774586	0.0348264	#VALUE!	#VALUE!	#VALUE!	0.0290861	0.0278845			0.107332	0.0392426	0.019488
		pIR1-barcode-0006	TAGGTTCTGGTAGACCTCAATAG	Not used
		pIR1-barcode-0007	TAGAGAAGAATAGGAGGAGGTAG	Not used
		pIR1-barcode-0008	TAGGATCGACTAGAGCTAGTTAG	DDD01716002-Res 1				0.0947427	0.0730493	0.0153466	0.046316	0.016472	0.0425281	0.00785852	0.0083015	-0.00114172	0.00576596	0.00704929	0.107824	0.0963114	0.0463932	-0.0136254	0.0187725	#VALUE!	#VALUE!	#VALUE!	0.00683503	0.00465054			0.087575	-0.00469494	-0.00275171
		pIR1-barcode-0009	TAGCGCAATCTAGTATGGCTTAG	DDD01716002-Res 2				0.117602	0.0950198	0.0357457	0.045566	0.00610318	0.0349515	0.015286	0.0187206	0.00642038	0.0111951	0.00811418	0.130405	0.12062	0.0571591	-0.0043109	0.029861	#VALUE!	#VALUE!	#VALUE!	0.0153702	0.00616587			0.102321	0.0573553	0.0435035
		pIR1-barcode-0010	TAGCAACCATTAGTGGTTGCTAG	DDD01716002-Res 3				0.115955	0.0786352	0.0177448	0.0396305	0.00200074	0.037268	0.0101438	0.012451	0.0030078	0.0123745	0.00638012	0.122848	0.0714444	0.0556118	-0.00781129	0.0324954	#VALUE!	#VALUE!	#VALUE!	0.0170189	0.00207667			0.1013	0.00183762	-0.0170525
		pIR1-barcode-0011	TAGTCGCTCGTAGCTATCTATAG	BPQ-Res 3				0.110473	0.084075	0.0272745	0.050393	0.00819129	0.0398514	0.0079126	0.014884	-0.00214222	0.00850929	0.00354356	0.0429686	0.0133691	0.0539782	-0.0144116	0.0130002	#VALUE!	#VALUE!	#VALUE!	0.00922175	0.00187366			0.0912709	0.0404414	0.0283935
		pIR1-barcode-0012	TAGCCTACACTAGTTCGTGTTAG	CRK12 G572D				0.125337	0.104536	0.0377543	0.0512761	0.00785133	0.0362303	0.0133263	0.0180585	0.00551534	0.0823123	0.0144975	0.0627657	0.0132776	0.0575142	-0.00758098	0.025249	#VALUE!	#VALUE!	#VALUE!	0.0962863	0.0144972			0.115989	0.0557628	0.0376087
		pIR1-barcode-0013	TAGGCAAGAGTAGATGGAGATAG	DNM1 G606V				0.129455	0.108723	0.042014	0.0355589	0.00459308	0.0305198	0.0134405	0.0165441	0.0039108	0.0112147	0.00500962	0.0704866	0.0100651	0.0596499	-0.00744233	0.0276718	#VALUE!	#VALUE!	#VALUE!	0.0176045	0.00407563			0.118742	0.0607256	0.0451038
		pIR1-barcode-0014	TAGAGACAACTAGGAGTGGTTAG	CPSF3 N219H & E229V				0.128484	0.10636	0.0432656	0.127056	0.101536	0.0370841	0.021051	0.0233555	0.0116553	0.0118702	0.0143781	0.0617838	0.016624	0.0552377	-0.000821351	0.027516	#VALUE!	#VALUE!	#VALUE!	0.0183799	0.0113087			0.11362	0.0565682	0.0403809
		pIR1-barcode-0015	TAGTGCACTCTAGCATGTCTTAG	DDD01542111-Res 1				0.113171	0.0996154	0.0547699	0.0555793	0.00542448	0.0921156	0.0271597	0.035011	0.0140664	0.101034	0.052655	0.0531888	0.00738744	0.0460963	-0.00581297	0.0232927	#VALUE!	#VALUE!	#VALUE!	0.0826292	0.00979095			0.0952594	0.0977602	0.0962642
		pIR1-barcode-0016	TAGCTCCTACTAGTCTTCGTTAG	DDD01542111-Res 3				0.110079	0.0872697	0.0461936	0.0584703	0.0115923	0.100113	0.0612809	0.0807075	0.0103169	0.0957198	0.0537734	0.0422933	0.00816032	0.050303	-0.00155978	0.00450476	#VALUE!	#VALUE!	#VALUE!	0.0778493	0.0116255			0.0911861	0.0932648	0.0914413
		pIR1-barcode-0017	TAGATGGAATTAGGCAAGGCTAG	GSK2920487A-Res 2				0.110139	0.0857381	0.0267139	0.0367941	0.00447469	0.0169607	0.0111837	0.0135442	0.0022882	0.0185807	-0.00192043	0.0494016	0.00412472	0.0250497	-0.011155	0.0067694	#VALUE!	#VALUE!	#VALUE!	0.0150507	-0.00359033			0.0965122	0.0477744	0.0344029
		pIR1-barcode-0018	TAGGCGTGGATAGATACAAGTAG	DNDI6690-Res 2				0.114896	0.0980936	0.0276808	0.0231403	0.00396399	0.0290854	0.0176321	0.018848	0.00822759	0.0107751	0.00906273	0.060129	0.0123748	0.0654729	-0.00615706	0.028862	#VALUE!	#VALUE!	#VALUE!	0.0182512	0.00674839			0.100323	0.0533812	0.0395647
		pIR1-barcode-0019	TAGCACAGCTTAGTGTGATCTAG	NTR2 DKO				0.119438	0.117765	0.111238	0.0442801	0.00125207	0.0478748	0.0130708	0.0166131	0.00271785	0.00730018	0.00441173	0.0631524	0.0151127	0.048191	-0.00845721	0.050477	#VALUE!	#VALUE!	#VALUE!	0.0195116	0.00288731			0.106103	0.0642274	0.0479949
		pIR1-barcode-0020	TAGATAACTGTAGGCGGTCATAG	Fexinidazole-Res C				0.104485	0.0761179	0.0184274	0.0627673	0.00622041	0.0425665	0.00810889	0.0138772	-0.0026862	0.0155938	0.000882582	0.0590532	0.0121922	0.0468519	-0.0142317	0.035506	#VALUE!	#VALUE!	#VALUE!	0.0192431	-0.0022127			0.0867291	0.0510152	0.0388982
		pIR1-barcode-0021	TAGTGGTCGATAGCAACTAGTAG	Not used
		pIR1-barcode-0022	TAGAGAATAGTAGGAGGCGATAG	Not used
		pIR1-barcode-0023	TAGCTCAGTATAGTCTGACGTAG	Not used
		pIR1-barcode-0024	TAGTATCAGTTAGCGCTGACTAG	Not used
		pIR1-barcode-0025	TAGAGCAACATAGGATGGTGTAG	Not used
		pIR1-barcode-0026	TAGTGTAGCGTAGCACGATATAG	Not used
		pIR1-barcode-0027	TAGCAGAACATAGTGAGGTGTAG	Not used
		pIR1-barcode-0028	TAGACCAAGATAGGTTGGAGTAG	Not used
		pIR1-barcode-0029	TAGGCAATCGTAGATGGCTATAG	Not used
		pIR1-barcode-0030	TAGCAACAGCTAGTGGTGATTAG	Not used
	5c	Fitness = 1/doubling time, expressed as % of uninhibited WT fitness
		Only really appropriate to compare uninhibited samples. Shows the fitness cost associated with each mutation.
								NI	DNDI-0690	DNDI-0690	DNDI-6148	DNDI-6148	GSK3494245	GSK3494245	LXE-408	LXE-408	GSK3186899A	GSK3186899A	DNDI-6174	DNDI-6174	Amph B	Amph B	SbIII	SbIII	Miltefosine	Miltefosine	DDD00107332	DDD00107332			NI	DDD01542111	0
		Barcode	Sequence	Cell line			Start	0	3x	10x	3x	10x	3x	10x	3x	10x	3x	10x	3x	10x	3x	10x	3x	10x	3x	10x	3x	10x		Start	0	3x	10x
		5-prime-total	TCACCACCCTCAACCACCCCTCA
		3-prime-total	GCAGAGGAAGAGGAAGGCGAT
		pIR1-barcode-0001	TAGCATCAGATAGTGCTGAGTAG	WT				100	100	100	100	100	100	100	100	100	100	100	100	100	100	100	100	#VALUE!	#VALUE!	#VALUE!	100	100			100	100	100
		pIR1-barcode-0002	TAGTATGGCGTAGCGCAATATAG	DDD01012248-Res 3				101.392	87.7725	79.7133	95.7621	256.365	335.995	1315.58	855.373	-5996.15	183.626	491.373	111.197	216.929	105.275	-106.335	295.006	#VALUE!	#VALUE!	#VALUE!	141.004	2009.3			100.08	114.031	114.26
		pIR1-barcode-0003	TAGGCTTCCATAGATCCTTGTAG	DDD00107332-Res 1				94.8922	107.624	192.132	143.261	630.469	299.58	971.157	654.442	-2372.33	1601.33	2864.96	179.562	510.581	81.7096	-407.866	348.695	#VALUE!	#VALUE!	#VALUE!	916.907	13555.2			100.597	204.005	276.121
		pIR1-barcode-0004	TAGAGTGGCTTAGGACAATCTAG	Amph B-Res 1				73.7049	69.2821	66.5639	52.1318	-138.907	46.0397	153.277	22.7827	-442.645	23.7767	96.9824	65.0964	-60.5384	140.687	-1260.6	24.9267	#VALUE!	#VALUE!	#VALUE!	28.8657	274.825			70.3369	27.9066	7.92676
		pIR1-barcode-0005	TAGTTCGCGTTAGCCTATACTAG	Amph B-Res 3				87.0537	82.4909	118.878	99.4539	441.113	120.04	447.234	294.014	-1717.21	265.446	705.185	89.6719	321.4	164.321	-1478.73	189.456	#VALUE!	#VALUE!	#VALUE!	213.775	3106.67			92.8315	71.3991	48.5635
		pIR1-barcode-0006	TAGGTTCTGGTAGACCTCAATAG	Not used
		pIR1-barcode-0007	TAGAGAAGAATAGGAGGAGGTAG	Not used
		pIR1-barcode-0008	TAGGATCGACTAGAGCTAGTTAG	DDD01716002-Res 1				73.7168	69.4729	39.6349	87.4912	294.769	114.067	83.0215	56.761	57.2811	77.9422	165.269	175.779	932.674	77.856	260.118	102.123	#VALUE!	#VALUE!	#VALUE!	50.2357	518.126			75.7434	-8.54211	-6.8572
		pIR1-barcode-0009	TAGCGCAATCTAGTATGGCTTAG	DDD01716002-Res 2				91.5033	90.3678	92.3189	86.0745	109.218	93.7451	161.489	128.001	-322.118	151.332	190.234	212.592	1168.08	95.9229	82.2976	162.445	#VALUE!	#VALUE!	#VALUE!	112.967	686.951			88.4971	104.354	108.409
		pIR1-barcode-0010	TAGCAACCATTAGTGGTTGCTAG	DDD01716002-Res 3				90.2219	74.7854	45.8287	74.8623	35.8037	99.9585	107.164	85.1331	-150.905	167.274	149.58	200.272	691.864	93.3264	149.122	176.775	#VALUE!	#VALUE!	#VALUE!	125.084	231.365			87.6145	3.34342	-42.4944
		pIR1-barcode-0011	TAGTCGCTCGTAGCTATCTATAG	BPQ-Res 3				85.9563	79.9588	70.4405	95.1927	146.585	106.888	83.5928	101.768	107.478	115.026	83.0777	70.0493	129.466	90.5848	275.126	70.7213	#VALUE!	#VALUE!	#VALUE!	67.7775	208.749			78.94	73.5803	70.7558
		pIR1-barcode-0012	TAGCCTACACTAGTTCGTGTTAG	CRK12 G572D				97.5215	99.4185	97.5062	96.8608	140.501	97.1753	140.786	123.474	-276.711	1112.67	339.89	102.324	128.58	96.5188	144.725	137.355	#VALUE!	#VALUE!	#VALUE!	707.68	1615.17			100.318	101.457	93.7199
		pIR1-barcode-0013	TAGGCAAGAGTAGATGGAGATAG	DNM1 G606V				100.726	103.4	108.508	67.171	82.194	81.8588	141.993	113.119	-196.209	151.596	117.449	114.911	97.4701	100.103	142.079	150.535	#VALUE!	#VALUE!	#VALUE!	129.388	454.073			102.699	110.486	112.397
		pIR1-barcode-0014	TAGAGACAACTAGGAGTGGTTAG	CPSF3 N219H & E229V				99.9704	101.153	111.74	240.01	1817	99.4652	222.394	159.692	-584.759	160.457	337.09	100.723	160.986	92.6984	15.6801	149.687	#VALUE!	#VALUE!	#VALUE!	135.087	1259.92			98.2698	102.922	100.628
		pIR1-barcode-0015	TAGTGCACTCTAGCATGTCTTAG	DDD01542111-Res 1				88.0553	94.7384	141.452	104.99	97.0722	247.068	286.93	239.385	-705.728	1365.74	1234.48	86.7108	71.5396	77.3576	110.973	126.712	#VALUE!	#VALUE!	#VALUE!	607.303	1090.83			82.3897	177.868	239.888
		pIR1-barcode-0016	TAGCTCCTACTAGTCTTCGTTAG	DDD01542111-Res 3				85.6492	82.9971	119.302	110.451	207.446	268.519	647.403	551.833	-517.609	1293.91	1260.7	68.9485	79.0241	84.4172	29.7772	24.506	#VALUE!	#VALUE!	#VALUE!	572.172	1295.22			78.8667	169.689	227.869
		pIR1-barcode-0017	TAGATGGAATTAGGCAAGGCTAG	GSK2920487A-Res 2				85.6964	81.5405	68.9928	69.5044	80.0754	45.4912	118.151	92.6078	-114.802	251.167	-45.0239	80.5368	39.9436	42.0378	212.956	36.8257	#VALUE!	#VALUE!	#VALUE!	110.619	-400.005			83.4732	86.9223	85.731
		pIR1-barcode-0018	TAGGCGTGGATAGATACAAGTAG	DNDI6690-Res 2				89.3973	93.2911	71.4899	43.7122	70.9365	78.0114	186.275	128.872	-412.787	145.654	212.473	98.025	119.837	109.875	117.542	157.01	#VALUE!	#VALUE!	#VALUE!	134.142	751.852			86.7688	97.1233	98.5942
		pIR1-barcode-0019	TAGCACAGCTTAGTGTGATCTAG	NTR2 DKO				92.9317	111.999	287.289	83.6454	22.406	128.408	138.086	113.591	-136.357	98.6813	103.432	102.954	146.35	80.8729	161.453	274.596	#VALUE!	#VALUE!	#VALUE!	143.405	321.681			91.768	116.857	119.602
		pIR1-barcode-0020	TAGATAACTGTAGGCGGTCATAG	Fexinidazole-Res C				81.297	72.3913	47.5917	118.568	111.315	114.17	85.6665	94.8847	134.769	210.792	20.6919	96.2712	118.069	78.6257	271.691	193.153	#VALUE!	#VALUE!	#VALUE!	141.432	-246.521			75.0118	92.8187	96.9333
		pIR1-barcode-0021	TAGTGGTCGATAGCAACTAGTAG	Not used
		pIR1-barcode-0022	TAGAGAATAGTAGGAGGCGATAG	Not used
		pIR1-barcode-0023	TAGCTCAGTATAGTCTGACGTAG	Not used
		pIR1-barcode-0024	TAGTATCAGTTAGCGCTGACTAG	Not used
		pIR1-barcode-0025	TAGAGCAACATAGGATGGTGTAG	Not used
		pIR1-barcode-0026	TAGTGTAGCGTAGCACGATATAG	Not used
		pIR1-barcode-0027	TAGCAGAACATAGTGAGGTGTAG	Not used
		pIR1-barcode-0028	TAGACCAAGATAGGTTGGAGTAG	Not used
		pIR1-barcode-0029	TAGGCAATCGTAGATGGCTATAG	Not used
		pIR1-barcode-0030	TAGCAACAGCTAGTGGTGATTAG	Not used
							1	1A	2A	2B	3A	3B
	5d	Fitness = 1/doubling time, expressed as % of respective uninhibited cell line
		Shows the level of fitness retained by each cell line in each inhibitor.							1	1.5	2	2.5	3	3.5	4	4.5	5	5.5	6	6.5	7	7.5	8	8.5	9	9.5	10	10.5							1
								NI	DNDI-0690	DNDI-0690	DNDI-6148	DNDI-6148	GSK3494245	GSK3494245	LXE-408	LXE-408	GSK3186899A	GSK3186899A	DNDI-6174	DNDI-6174	Amph B	Amph B	SbIII	SbIII	Miltefosine	Miltefosine	DDD00107332	DDD00107332			NI	DDD01542111	0		2
		Barcode	Sequence	Cell line			Start	0	3x	10x	3x	10x	3x	10x	3x	10x	3x	10x	3x	10x	3x	10x	3x	10x	3x	10x	3x	10x		Start	0	3x	10x		3
		5-prime-total	TCACCACCCTCAACCACCCCTCA																																4	Sample	6	DNDI-6174
		3-prime-total	GCAGAGGAAGAGGAAGGCGAT																																5		3x	10x				Fitness retention in DNDI-6174 at 3xEC50						Fitness retention in DNDI-6174 at 10xEC50
		pIR1-barcode-0001	TAGCATCAGATAGTGCTGAGTAG	WT				100	81.8127	30.1269	41.1896	4.34795	29.0093	7.36496	11.3796	-1.55084	5.75598	3.31876	47.7274	8.03467	46.3643	-4.07569	14.3028	#VALUE!	#VALUE!	#VALUE!	10.5864	0.698375			100	47.5367	34.7073		6	WT	47.7274	8.03467
		pIR1-barcode-0002	TAGTATGGCGTAGCGCAATATAG	DDD01012248-Res 3				100	70.8236	23.6856	38.9026	10.9936	96.1321	95.5625	96.0022	91.7145	10.4244	16.0837	52.3432	17.1903	48.1399	4.27442	41.615	#VALUE!	#VALUE!	#VALUE!	14.7224	13.8398			100	54.1632	39.6247		7	DDD01012248-Res 3	52.3432	17.1903
		pIR1-barcode-0003	TAGGCTTCCATAGATCCTTGTAG	DDD00107332-Res 1				100	92.7897	60.9991	62.1851	28.888	91.5841	75.3754	78.4815	38.7714	97.1334	100.199	90.3131	43.2317	39.9232	17.5181	52.5577	#VALUE!	#VALUE!	#VALUE!	102.292	99.7618			100	96.4016	95.2654		8	DDD00107332-Res 1	90.3131	43.2317
		pIR1-barcode-0004	TAGAGTGGCTTAGGACAATCTAG	Amph B-Res 1				100	76.9034	27.208	29.1336	-8.19431	18.1206	15.3162	3.51751	9.3138	1.85684	4.3669	42.1529	-6.59937	88.4996	69.7081	4.83715	#VALUE!	#VALUE!	#VALUE!	4.14604	2.60405			100	18.8605	3.91141		9	Amph B-Res 1	42.1529	-6.59937
		pIR1-barcode-0005	TAGTTCGCGTTAGCCTATACTAG	Amph B-Res 3				100	77.5247	41.1403	47.0567	22.0317	40.0014	37.8371	38.4334	30.5916	17.5513	26.8839	49.1628	29.6638	87.5166	69.2314	31.1273	#VALUE!	#VALUE!	#VALUE!	25.9967	24.9228			100	36.5617	18.1567		10	Amph B-Res 3	49.1628	29.6638
		pIR1-barcode-0006	TAGGTTCTGGTAGACCTCAATAG	Not used																															13	DDD01716002-Res 1	113.807	101.656
		pIR1-barcode-0007	TAGAGAAGAATAGGAGGAGGTAG	Not used																															14	DDD01716002-Res 2	110.886	102.566
		pIR1-barcode-0008	TAGGATCGACTAGAGCTAGTTAG	DDD01716002-Res 1				100	77.1028	16.1982	48.886	17.386	44.888	8.29459	8.76215	-1.20507	6.08591	7.44046	113.807	101.656	48.9676	-14.3815	19.8142	#VALUE!	#VALUE!	#VALUE!	7.2143	4.9086			100	-5.36105	-3.14212		15	DDD01716002-Res 3	105.944	61.6137
		pIR1-barcode-0009	TAGCGCAATCTAGTATGGCTTAG	DDD01716002-Res 2				100	80.7976	30.3954	38.7459	5.18968	29.72	12.998	15.9186	5.4594	9.51948	6.89967	110.886	102.566	48.6037	-3.66566	25.3915	#VALUE!	#VALUE!	#VALUE!	13.0696	5.24298			100	56.0543	42.5167		16	BPQ-Res 3	38.895	12.1017
		pIR1-barcode-0010	TAGCAACCATTAGTGGTTGCTAG	DDD01716002-Res 3				100	67.815	15.3031	34.1774	1.72544	32.1399	8.74798	10.7378	2.59393	10.6718	5.50222	105.944	61.6137	47.9597	-6.73646	28.024	#VALUE!	#VALUE!	#VALUE!	14.6771	1.79092			100	1.81403	-16.8336		17	CRK12 G572D	50.0775	10.5935
		pIR1-barcode-0011	TAGTCGCTCGTAGCTATCTATAG	BPQ-Res 3				100	76.1044	24.6888	45.6156	7.41473	36.0734	7.16246	13.4729	-1.93913	7.70258	3.20762	38.895	12.1017	48.8609	-13.0453	11.7677	#VALUE!	#VALUE!	#VALUE!	8.3475	1.69603			100	44.3091	31.109		18	DNM1 G606V	54.4487	7.77498
		pIR1-barcode-0012	TAGCCTACACTAGTTCGTGTTAG	CRK12 G572D				100	83.4042	30.1222	40.9105	6.26417	28.9063	10.6324	14.408	4.40041	65.6728	11.5668	50.0775	10.5935	45.8876	-6.04847	20.1449	#VALUE!	#VALUE!	#VALUE!	76.8219	11.5666			100	48.0761	32.4245		19	CPSF3 N219H & E229V	48.0866	12.9385
		pIR1-barcode-0013	TAGGCAAGAGTAGATGGAGATAG	DNM1 G606V				100	83.9849	32.4545	27.4681	3.548	23.5756	10.3824	12.7798	3.02096	8.663	3.86977	54.4487	7.77498	46.0776	-5.74896	21.3756	#VALUE!	#VALUE!	#VALUE!	13.5989	3.14829			100	51.1409	37.9848		20	DDD01542111-Res 1	46.9986	6.52768
		pIR1-barcode-0014	TAGAGACAACTAGGAGTGGTTAG	CPSF3 N219H & E229V				100	82.7807	33.6738	98.8882	79.0257	28.8627	16.3841	18.1777	9.07136	9.23863	11.1905	48.0866	12.9385	42.9917	-0.639261	21.4158	#VALUE!	#VALUE!	#VALUE!	14.3051	8.80158			100	49.7871	35.5403		21	DDD01542111-Res 3	38.421	7.41318
		pIR1-barcode-0015	TAGTGCACTCTAGCATGTCTTAG	DDD01542111-Res 1				100	88.022	48.3957	49.1109	4.79318	81.3951	23.9989	30.9363	12.4294	89.2757	46.5269	46.9986	6.52768	40.7315	-5.13645	20.5818	#VALUE!	#VALUE!	#VALUE!	73.0127	8.65147			100	102.625	101.055		22	GSK2920487A-Res 2	44.8538	3.74501
		pIR1-barcode-0016	TAGCTCCTACTAGTCTTCGTTAG	DDD01542111-Res 3				100	79.2794	41.9642	53.1169	10.5309	90.947	55.6701	73.318	9.37229	86.9558	48.85	38.421	7.41318	45.6973	-1.41697	4.09231	#VALUE!	#VALUE!	#VALUE!	70.7215	10.5611			100	102.28	100.28		23	DNDI6690-Res 2	52.3335	10.7705
		pIR1-barcode-0017	TAGATGGAATTAGGCAAGGCTAG	GSK2920487A-Res 2				100	77.8452	24.2547	33.4069	4.06275	15.3993	10.1542	12.2974	2.07755	16.8702	-1.74364	44.8538	3.74501	22.7437	-10.1281	6.14622	#VALUE!	#VALUE!	#VALUE!	13.6651	-3.25981			100	49.5009	35.6461		24	NTR2 DKO	52.8746	12.6531
		pIR1-barcode-0018	TAGGCGTGGATAGATACAAGTAG	DNDI6690-Res 2				100	85.3762	24.0921	20.1403	3.45008	25.3146	15.3462	16.4045	7.16091	9.37816	7.88779	52.3335	10.7705	56.9847	-5.35882	25.1202	#VALUE!	#VALUE!	#VALUE!	15.885	5.87349			100	53.2095	39.4375		25	Fexinidazole-Res C	56.5183	11.6688
		pIR1-barcode-0019	TAGCACAGCTTAGTGTGATCTAG	NTR2 DKO				100	98.5989	93.1342	37.0736	1.0483	40.0833	10.9435	13.9094	2.27553	6.1121	3.69374	52.8746	12.6531	40.348	-7.08083	42.262	#VALUE!	#VALUE!	#VALUE!	16.3361	2.41741			100	60.5332	45.2343
		pIR1-barcode-0020	TAGATAACTGTAGGCGGTCATAG	Fexinidazole-Res C				100	72.8505	17.6365	60.0731	5.9534	40.7394	7.76081	13.2815	-2.57089	14.9245	0.844697	56.5183	11.6688	44.8408	-13.6208	33.9819	#VALUE!	#VALUE!	#VALUE!	18.4171	-2.11772			100	58.8213	44.8502
		pIR1-barcode-0021	TAGTGGTCGATAGCAACTAGTAG	Not used
		pIR1-barcode-0022	TAGAGAATAGTAGGAGGCGATAG	Not used
		pIR1-barcode-0023	TAGCTCAGTATAGTCTGACGTAG	Not used
		pIR1-barcode-0024	TAGTATCAGTTAGCGCTGACTAG	Not used
		pIR1-barcode-0025	TAGAGCAACATAGGATGGTGTAG	Not used
		pIR1-barcode-0026	TAGTGTAGCGTAGCACGATATAG	Not used
		pIR1-barcode-0027	TAGCAGAACATAGTGAGGTGTAG	Not used
		pIR1-barcode-0028	TAGACCAAGATAGGTTGGAGTAG	Not used
		pIR1-barcode-0029	TAGGCAATCGTAGATGGCTATAG	Not used
		pIR1-barcode-0030	TAGCAACAGCTAGTGGTGATTAG	Not used
[truncated: 5 more columns]
